# Supplementary material for: Molecular assessment of three species of Anilocra (Isopoda, Cymothoidae) ectoparasites from Caribbean coral reef fishes, with the description of Anilocra brillae sp. n
Source: Zookeys. 2017 Mar 27;(663):21–43. doi: 10.3897/zookeys.663.11415 (PMC5523173; doi:10.3897/zookeys.663.11415)
Supplement: XML Treatment for Anilocra [file zookeys.663.11415-treatment1.xml]

<!DOCTYPE tp:taxon-treatment
  PUBLIC "-//TaxonX//DTD Taxonomic Treatment Publishing DTD v0 20100105//EN" "tax-treatment-NSO.dtd">
<tp:taxon-treatment xmlns:tp="http://www.plazi.org/taxpub"><tp:treatment-meta><kwd-group><label>Taxon classification</label><kwd><named-content xmlns:xlink="http://www.w3.org/1999/xlink" content-type="kingdom">Animalia</named-content></kwd><kwd><named-content xmlns:xlink="http://www.w3.org/1999/xlink" content-type="order">Isopoda</named-content></kwd><kwd><named-content xmlns:xlink="http://www.w3.org/1999/xlink" content-type="family">Cymothoidae</named-content></kwd></kwd-group><mixed-citation publication-type="journal"><person-group><name><surname>Welicky</surname><given-names>Rachel L.</given-names></name><name><surname>Hadfield</surname><given-names>Kerry A.</given-names></name><name><surname>Sikkel</surname><given-names>Paul C.</given-names></name><name><surname>Smit</surname><given-names>Nico J.</given-names></name></person-group><article-title>Molecular assessment of three species of <italic><tp:taxon-name><tp:taxon-name-part taxon-name-part-type="genus" reg="Anilocra">Anilocra</tp:taxon-name-part></tp:taxon-name></italic> (<tp:taxon-name><tp:taxon-name-part taxon-name-part-type="order">Isopoda</tp:taxon-name-part></tp:taxon-name>, <tp:taxon-name><tp:taxon-name-part taxon-name-part-type="family">Cymothoidae</tp:taxon-name-part></tp:taxon-name>) ectoparasites from Caribbean coral reef fishes, with the description of <italic><tp:taxon-name><tp:taxon-name-part taxon-name-part-type="genus" reg="Anilocra">Anilocra</tp:taxon-name-part> <tp:taxon-name-part taxon-name-part-type="species" reg="brillae">brillae</tp:taxon-name-part></tp:taxon-name></italic> sp. n.</article-title><source>Zookeys</source><day>27</day><month>3</month><year>2017</year><volume>2017</volume><issue>663</issue><fpage>21</fpage><lpage>43</lpage><pub-id pub-id-type="doi">10.3897/zookeys.663.11415</pub-id></mixed-citation></tp:treatment-meta><tp:nomenclature><label>Genus</label><tp:taxon-name>
              <tp:taxon-name-part taxon-name-part-type="genus" reg="Anilocra">Anilocra</tp:taxon-name-part>
            </tp:taxon-name><tp:taxon-authority>Leach, 1818</tp:taxon-authority><tp:nomenclature-citation-list><tp:nomenclature-citation><tp:taxon-name>
                  <tp:taxon-name-part taxon-name-part-type="genus" reg="Anilocra">Anilocra</tp:taxon-name-part>
                </tp:taxon-name><comment><xref ref-type="bibr" rid="B29">Leach 1818</xref>: 348, 350. <xref ref-type="bibr" rid="B14">Desmarest 1825</xref>: 306; <xref ref-type="bibr" rid="B15">Edwards 1840</xref>: 255; <xref ref-type="bibr" rid="B13">Dana 1853</xref>: 747; Schioedte and Meinert 1881: 100; <xref ref-type="bibr" rid="B19">Gerstaecker 1882</xref>: 231; <xref ref-type="bibr" rid="B33">Richardson 1905</xref>: 25; <xref ref-type="bibr" rid="B24">Hale 1926</xref>: 210; <xref ref-type="bibr" rid="B36">Schultz 1969</xref>: 153; <xref ref-type="bibr" rid="B26">Kensley 1978</xref>: 78; <xref ref-type="bibr" rid="B28">Kussakin 1979</xref>: 281; <xref ref-type="bibr" rid="B7">Brusca 1981</xref>: 140; <xref ref-type="bibr" rid="B8">Brusca and Iverson 1985</xref>: 45. <xref ref-type="bibr" rid="B6">Bruce 1987</xref>: 89; <xref ref-type="bibr" rid="B41">Trilles 1975</xref>: 303; <xref ref-type="bibr" rid="B42">Trilles 1994</xref>: 55; <xref ref-type="bibr" rid="B40">Thatcher and Blumenfeldt 2001</xref>: 270.</comment></tp:nomenclature-citation><tp:nomenclature-citation><tp:taxon-name>
                  <tp:taxon-name-part taxon-name-part-type="genus" reg="Canolira">Canolira</tp:taxon-name-part>
                </tp:taxon-name><comment>Leach, 1818: 350.</comment></tp:nomenclature-citation><tp:nomenclature-citation><tp:taxon-name>
                  <tp:taxon-name-part taxon-name-part-type="genus" reg="Epichthyes">Epichthyes</tp:taxon-name-part>
                </tp:taxon-name><comment>Herklots, 1870: 122.</comment></tp:nomenclature-citation></tp:nomenclature-citation-list></tp:nomenclature><tp:treatment-sec sec-type="diagnosis" id="SECID0EJ1AE"><title>Diagnosis.</title><p>A detailed diagnosis was given by <xref ref-type="bibr" rid="B6">Bruce (1987)</xref>.</p></tp:treatment-sec><tp:treatment-sec sec-type="type species" id="SECID0ET1AE"><title>Type species.</title><p>The type species for this genus is <italic><tp:taxon-name><tp:taxon-name-part taxon-name-part-type="genus" reg="Anilocra">Anilocra</tp:taxon-name-part> <tp:taxon-name-part taxon-name-part-type="species" reg="cuvieri">cuvieri</tp:taxon-name-part></tp:taxon-name></italic> Leach, 1818, junior synonym of <italic><tp:taxon-name><tp:taxon-name-part taxon-name-part-type="genus" reg="Anilocra">Anilocra</tp:taxon-name-part> <tp:taxon-name-part taxon-name-part-type="species" reg="physodes">physodes</tp:taxon-name-part></tp:taxon-name></italic> (Linnaeus, 1758) (see <xref ref-type="bibr" rid="B6">Bruce 1987</xref>); by subsequent designation (<xref ref-type="bibr" rid="B28">Kussakin 1979</xref>).</p><p>
              <xref ref-type="bibr" rid="B29">Leach (1818)</xref> described three species: <italic><tp:taxon-name><tp:taxon-name-part taxon-name-part-type="genus" reg="Anilocra">Anilocra</tp:taxon-name-part> <tp:taxon-name-part taxon-name-part-type="species" reg="cuvieri">cuvieri</tp:taxon-name-part></tp:taxon-name></italic>, <italic><tp:taxon-name><tp:taxon-name-part taxon-name-part-type="genus" reg="Anilocra">Anilocra</tp:taxon-name-part> <tp:taxon-name-part taxon-name-part-type="species" reg="mediterranea">mediterranea</tp:taxon-name-part></tp:taxon-name></italic> Leach, 1818, and <italic><tp:taxon-name><tp:taxon-name-part taxon-name-part-type="genus" reg="Anilocra">Anilocra</tp:taxon-name-part> <tp:taxon-name-part taxon-name-part-type="species" reg="capensis">capensis</tp:taxon-name-part></tp:taxon-name></italic> Leach, 1818 without designating a type species. <italic><tp:taxon-name><tp:taxon-name-part taxon-name-part-type="genus" reg="Anilocra">A.</tp:taxon-name-part> <tp:taxon-name-part taxon-name-part-type="species" reg="cuvieri">cuvieri</tp:taxon-name-part></tp:taxon-name></italic> was designated as the type species by <xref ref-type="bibr" rid="B28">Kussakin (1979)</xref>. Both <italic><tp:taxon-name><tp:taxon-name-part taxon-name-part-type="genus" reg="Anilocra">Anilocra</tp:taxon-name-part> <tp:taxon-name-part taxon-name-part-type="species" reg="cuvieri">cuvieri</tp:taxon-name-part></tp:taxon-name></italic> and <italic><tp:taxon-name><tp:taxon-name-part taxon-name-part-type="genus" reg="Anilocra">A.</tp:taxon-name-part> <tp:taxon-name-part taxon-name-part-type="species" reg="mediterranea">mediterranea</tp:taxon-name-part></tp:taxon-name></italic> were synonymized with <italic><tp:taxon-name><tp:taxon-name-part taxon-name-part-type="genus" reg="Anilocra">A.</tp:taxon-name-part> <tp:taxon-name-part taxon-name-part-type="species" reg="physodes">physodes</tp:taxon-name-part></tp:taxon-name></italic> (<xref ref-type="bibr" rid="B41">Trilles 1975</xref>; <xref ref-type="bibr" rid="B16">Ellis 1981</xref>).</p></tp:treatment-sec><tp:treatment-sec sec-type="remarks" id="SECID0EW5AE"><title>Remarks.</title><p>The body of female <italic><tp:taxon-name><tp:taxon-name-part taxon-name-part-type="genus" reg="Anilocra">Anilocra</tp:taxon-name-part></tp:taxon-name></italic> is dorsally symmetrical and strongly vaulted. The posterior margins of their cephalon are smooth and straight, and the rostrum is more blunt than pointed. The rostrum folds into the area between the antennula bases. The antennula is shorter than the antenna. The posterolateral margins of the pereonites are not produced. Coxae 1–3 are short, posteriorly rounded and do not form a rounded point posteriorly, whereas coxae 4–6 are longer, less rounded and more elongate than coxae 1–3, and form a rounded point posteriorly. The pereopods gradually increase in size towards the posterior.</p><p>In the <tp:taxon-name><tp:taxon-name-part taxon-name-part-type="family">Cymothoidae</tp:taxon-name-part></tp:taxon-name>, the external-attaching genera include but are not limited to <italic><tp:taxon-name><tp:taxon-name-part taxon-name-part-type="genus" reg="Anilocra">Anilocra</tp:taxon-name-part></tp:taxon-name></italic>, <italic><tp:taxon-name><tp:taxon-name-part taxon-name-part-type="genus" reg="Nerocila">Nerocila</tp:taxon-name-part></tp:taxon-name></italic> Leach, 1818, <italic><tp:taxon-name><tp:taxon-name-part taxon-name-part-type="genus" reg="Renocila">Renocila</tp:taxon-name-part></tp:taxon-name></italic> Miers, 1880, <italic><tp:taxon-name><tp:taxon-name-part taxon-name-part-type="genus" reg="Creniola">Creniola</tp:taxon-name-part></tp:taxon-name></italic> Bruce, 1987, and <italic><tp:taxon-name><tp:taxon-name-part taxon-name-part-type="genus" reg="Pleopodias">Pleopodias</tp:taxon-name-part></tp:taxon-name></italic> Richardson, 1910. <italic><tp:taxon-name><tp:taxon-name-part taxon-name-part-type="genus" reg="Anilocra">Anilocra</tp:taxon-name-part></tp:taxon-name></italic> can be distinguished from <italic><tp:taxon-name><tp:taxon-name-part taxon-name-part-type="genus" reg="Nerocila">Nerocila</tp:taxon-name-part></tp:taxon-name></italic> by the posterior margin of the cephalon, which is conspicuously trilobed in <italic><tp:taxon-name><tp:taxon-name-part taxon-name-part-type="genus" reg="Nerocila">Nerocila</tp:taxon-name-part></tp:taxon-name></italic>, whereas the posterior margin of the cephalon of <italic><tp:taxon-name><tp:taxon-name-part taxon-name-part-type="genus" reg="Anilocra">Anilocra</tp:taxon-name-part></tp:taxon-name></italic> is not tri-lobed to weakly tri-lobed. The posterolateral pereonite margins of <italic><tp:taxon-name><tp:taxon-name-part taxon-name-part-type="genus" reg="Nerocila">Nerocila</tp:taxon-name-part></tp:taxon-name></italic> are more produced, elongate and pointed than that of <italic><tp:taxon-name><tp:taxon-name-part taxon-name-part-type="genus" reg="Anilocra">Anilocra</tp:taxon-name-part></tp:taxon-name></italic>. In the Caribbean, some species of <italic><tp:taxon-name><tp:taxon-name-part taxon-name-part-type="genus" reg="Anilocra">Anilocra</tp:taxon-name-part></tp:taxon-name></italic> and <italic><tp:taxon-name><tp:taxon-name-part taxon-name-part-type="genus" reg="Renocila">Renocila</tp:taxon-name-part></tp:taxon-name></italic> share numerous similarities, but in <italic><tp:taxon-name><tp:taxon-name-part taxon-name-part-type="genus" reg="Anilocra">Anilocra</tp:taxon-name-part></tp:taxon-name></italic> pereopod 6 is shorter in length than pereopod 7, whereas in <italic><tp:taxon-name><tp:taxon-name-part taxon-name-part-type="genus" reg="Renocila">Renocila</tp:taxon-name-part></tp:taxon-name></italic> pereopods 6 and 7 are of similar length. To date the genera <italic><tp:taxon-name><tp:taxon-name-part taxon-name-part-type="genus" reg="Creniola">Creniola</tp:taxon-name-part></tp:taxon-name></italic> and <italic><tp:taxon-name><tp:taxon-name-part taxon-name-part-type="genus" reg="Pleopodias">Pleopodias</tp:taxon-name-part></tp:taxon-name></italic> have not been reported from the Caribbean.</p></tp:treatment-sec><ref-list><ref id="B29"><mixed-citation xmlns:xlink="http://www.w3.org/1999/xlink" xlink:type="simple">
          <person-group><name name-style="western"><surname>Leach</surname><given-names>WE</given-names></name></person-group> (<year>1818</year>) <article-title>Cymothoidées.</article-title> In: <person-group><name name-style="western"><surname>Cuvier</surname><given-names>F</given-names></name></person-group> (<role>Ed.</role>) <issue-title>Dictionnaire des Sciences Naturelle 12.</issue-title> <source>Strasbourg &amp; Paris, Levrault &amp; Le Normant</source>, <fpage>338</fpage>–<lpage>354</lpage>.</mixed-citation></ref><ref id="B14"><mixed-citation xmlns:xlink="http://www.w3.org/1999/xlink" xlink:type="simple">
          <person-group><name name-style="western"><surname>Desmarest</surname><given-names>AG</given-names></name></person-group> (<year>1825</year>) <source>Considérations générales sur la classe des crustacés, et description des espèces de ces animaux, qui vivent dans la mer, sur les côtes, ou dans les eaux douces de la France. F. J.</source> <publisher-name>Levrault</publisher-name>, <publisher-loc>Paris</publisher-loc>, <size units="page">56 pp</size>.</mixed-citation></ref><ref id="B15"><mixed-citation xmlns:xlink="http://www.w3.org/1999/xlink" xlink:type="simple">
          <person-group><name name-style="western"><surname>Edwards</surname><given-names>HM</given-names></name></person-group> (<year>1840</year>) <article-title>Histoire naturelle des Crustacés comprenent l’anatomie la physiologie et la classification de ces animaux</article-title>. <source>Librairie Encyclopédique de Roret</source> <volume>3</volume>: <fpage>1840</fpage>.</mixed-citation></ref><ref id="B13"><mixed-citation xmlns:xlink="http://www.w3.org/1999/xlink" xlink:type="simple">
          <person-group><name name-style="western"><surname>Dana</surname><given-names>JD</given-names></name></person-group> (<year>1853</year>) <article-title><tp:taxon-name><tp:taxon-name-part taxon-name-part-type="subphylum">Crustacea</tp:taxon-name-part></tp:taxon-name>, Part 11. United States Exploring Expedition during the years 1838, 1839, 1840, 1841, 1842, under the command of Charles Wilkes, U.S.N.</article-title> <volume>14</volume>: <fpage>689</fpage>–<lpage>1618</lpage>.</mixed-citation></ref><ref id="B19"><mixed-citation xmlns:xlink="http://www.w3.org/1999/xlink" xlink:type="simple">
          <person-group><name name-style="western"><surname>Gerstaecker</surname><given-names>A</given-names></name></person-group> (<year>1882</year>) <article-title>Sechste Ordnung. <tp:taxon-name><tp:taxon-name-part taxon-name-part-type="order">Isopoda</tp:taxon-name-part></tp:taxon-name>-Asseln [Part]</article-title> In <person-group><name name-style="western"><surname>Bronn</surname><given-names>HG</given-names></name></person-group> (<role>Ed.</role>) <source>Klassen und Ordnung des ThierReichs, wissenschaftlich dargestellt in Wort und Bild. Funfter Band 11. Abtheilung. Gliederfiissler: <tp:taxon-name><tp:taxon-name-part taxon-name-part-type="phylum">Arthropoda</tp:taxon-name-part></tp:taxon-name>. <tp:taxon-name><tp:taxon-name-part taxon-name-part-type="subphylum">Crustacea</tp:taxon-name-part></tp:taxon-name>. (Zweite Hiilfte: <tp:taxon-name><tp:taxon-name-part taxon-name-part-type="class">Malacostraca</tp:taxon-name-part></tp:taxon-name>) 4, 5, 6, 7, 8</source>. Leiferung, <fpage>97</fpage>–<lpage>278</lpage>.</mixed-citation></ref><ref id="B33"><mixed-citation xmlns:xlink="http://www.w3.org/1999/xlink" xlink:type="simple">
          <person-group><name name-style="western"><surname>Richardson</surname><given-names>H</given-names></name></person-group> (<year>1905</year>) <article-title>A monograph on the isopods of North America.</article-title> <source>Bulletin of the United States National Museum</source> <volume>54</volume>: <fpage>1</fpage>–<lpage>727</lpage>. <ext-link xlink:type="simple" ext-link-type="doi" xlink:href="10.5479/si.03629236.54.i">https://doi.org/10.5479/si.03629236.54.i</ext-link></mixed-citation></ref><ref id="B24"><mixed-citation xmlns:xlink="http://www.w3.org/1999/xlink" xlink:type="simple">
          <person-group><name name-style="western"><surname>Hale</surname><given-names>HM</given-names></name></person-group> (<year>1926</year>) <article-title>Review of Australian isopods of the Cymothoid group.</article-title> <source>Transactions of the Royal Society of South Australia</source> <volume>50</volume>: <fpage>201</fpage>–<lpage>234</lpage>.</mixed-citation></ref><ref id="B36"><mixed-citation xmlns:xlink="http://www.w3.org/1999/xlink" xlink:type="simple">
          <person-group><name name-style="western"><surname>Schultz</surname><given-names>GA</given-names></name></person-group> (<year>1969</year>) <source>The marine isopod crustaceans. Wm. C.</source> <publisher-name>Brown Company Publishers</publisher-name>, <publisher-loc>Dubuque</publisher-loc>, <size units="page">359 pp</size>.</mixed-citation></ref><ref id="B26"><mixed-citation xmlns:xlink="http://www.w3.org/1999/xlink" xlink:type="simple">
          <person-group><name name-style="western"><surname>Kensley</surname><given-names>B</given-names></name></person-group> (<year>1978</year>) <source>Guide to the marine isopods of southern Africa.</source> <publisher-name>South African Museum</publisher-name>, <publisher-loc>Cape Town</publisher-loc>, <size units="page">173 pp</size>.</mixed-citation></ref><ref id="B28"><mixed-citation xmlns:xlink="http://www.w3.org/1999/xlink" xlink:type="simple">
          <person-group><name name-style="western"><surname>Kussakin</surname><given-names>OG</given-names></name></person-group> (<year>1979</year>) <source>Marine and brackish-water isopod <tp:taxon-name><tp:taxon-name-part taxon-name-part-type="subphylum">Crustacea</tp:taxon-name-part></tp:taxon-name>. Suborder <tp:taxon-name><tp:taxon-name-part taxon-name-part-type="suborder">Flabellifera</tp:taxon-name-part></tp:taxon-name>. Academy of Science, U.S.S.</source> <publisher-name>R.</publisher-name>, <publisher-loc>Leningrad</publisher-loc>, <size units="page">470 pp</size>.</mixed-citation></ref><ref id="B7"><mixed-citation xmlns:xlink="http://www.w3.org/1999/xlink" xlink:type="simple">
          <person-group><name name-style="western"><surname>Brusca</surname><given-names>RC</given-names></name></person-group> (<year>1981</year>) <article-title>A monograph on the <tp:taxon-name><tp:taxon-name-part taxon-name-part-type="order">Isopoda</tp:taxon-name-part></tp:taxon-name> <tp:taxon-name><tp:taxon-name-part taxon-name-part-type="family">Cymothoidae</tp:taxon-name-part></tp:taxon-name> (<tp:taxon-name><tp:taxon-name-part taxon-name-part-type="subphylum">Crustacea</tp:taxon-name-part></tp:taxon-name>) of the eastern Pacific.</article-title> <source>Zoological Journal of the Linnaean Society</source> <volume>73</volume>: <fpage>117</fpage>–<lpage>199</lpage>. <ext-link xlink:type="simple" ext-link-type="doi" xlink:href="10.1111/j.1096-3642.1981.tb01592.x">https://doi.org/10.1111/j.1096-3642.1981.tb01592.x</ext-link></mixed-citation></ref><ref id="B8"><mixed-citation xmlns:xlink="http://www.w3.org/1999/xlink" xlink:type="simple">
          <person-group><name name-style="western"><surname>Brusca</surname><given-names>RC</given-names></name><name name-style="western"><surname>Iverson</surname><given-names>EW</given-names></name></person-group> (<year>1985</year>) <article-title>A guide to the marine isopod <tp:taxon-name><tp:taxon-name-part taxon-name-part-type="subphylum">Crustacea</tp:taxon-name-part></tp:taxon-name> of Pacific Costa Rica.</article-title> <source>Revista de Biologia Tropical</source> <volume>33</volume>: <fpage>1</fpage>–<lpage>77</lpage>.</mixed-citation></ref><ref id="B6"><mixed-citation xmlns:xlink="http://www.w3.org/1999/xlink" xlink:type="simple">
          <person-group><name name-style="western"><surname>Bruce</surname><given-names>NL</given-names></name></person-group> (<year>1987</year>) <article-title>Australian <italic><tp:taxon-name><tp:taxon-name-part taxon-name-part-type="genus">Pleopodias</tp:taxon-name-part></tp:taxon-name></italic> Richardson, 1910, and <italic><tp:taxon-name><tp:taxon-name-part taxon-name-part-type="genus">Anilocra</tp:taxon-name-part></tp:taxon-name></italic> Leach, 1818 (lsopoda: <tp:taxon-name><tp:taxon-name-part taxon-name-part-type="family">Cymothoidae</tp:taxon-name-part></tp:taxon-name>), crustacean parasites of marine fishes.</article-title> <source>Records of the Australian Museum</source> <volume>39</volume>: <fpage>85</fpage>–<lpage>130</lpage>. <ext-link xlink:type="simple" ext-link-type="doi" xlink:href="10.3853/j.0067-1975.39.1987.166">https://doi.org/10.3853/j.0067-1975.39.1987.166</ext-link></mixed-citation></ref><ref id="B41"><mixed-citation xmlns:xlink="http://www.w3.org/1999/xlink" xlink:type="simple">
          <person-group><name name-style="western"><surname>Trilles</surname><given-names>JP</given-names></name></person-group> (<year>1975</year>) <article-title>Les <tp:taxon-name><tp:taxon-name-part taxon-name-part-type="family">Cymothoidae</tp:taxon-name-part></tp:taxon-name> (<tp:taxon-name><tp:taxon-name-part taxon-name-part-type="order">Isopoda</tp:taxon-name-part></tp:taxon-name>, <tp:taxon-name><tp:taxon-name-part taxon-name-part-type="suborder">Flabellifera</tp:taxon-name-part></tp:taxon-name>) des collections du Muséum National d’Histoire Naturelle de Paris. II. Les <tp:taxon-name><tp:taxon-name-part taxon-name-part-type="family">Anilocridae</tp:taxon-name-part></tp:taxon-name> Schiodte et Meinert, 1881. Genres <italic><tp:taxon-name><tp:taxon-name-part taxon-name-part-type="genus">Anilocra</tp:taxon-name-part></tp:taxon-name></italic> Leach, 1818 et <italic><tp:taxon-name><tp:taxon-name-part taxon-name-part-type="genus">Nerocila</tp:taxon-name-part></tp:taxon-name></italic> Leach, 1818.Bulletin du Muséum National d’Histoire Naturelle, Paris, 3e série, 290.</article-title> <source>Zoologie</source> <volume>200</volume>: <fpage>303</fpage>–<lpage>340</lpage>.</mixed-citation></ref><ref id="B42"><mixed-citation xmlns:xlink="http://www.w3.org/1999/xlink" xlink:type="simple">
          <person-group><name name-style="western"><surname>Trilles</surname><given-names>JP</given-names></name></person-group> (<year>1994</year>) <article-title>Catalogue mondial des <tp:taxon-name><tp:taxon-name-part taxon-name-part-type="family">Cymothoidae</tp:taxon-name-part></tp:taxon-name>.</article-title> <source>Studia Marina</source> <volume>21</volume>: <fpage>5</fpage>–<lpage>288</lpage>.</mixed-citation></ref><ref id="B40"><mixed-citation xmlns:xlink="http://www.w3.org/1999/xlink" xlink:type="simple">
          <person-group><name name-style="western"><surname>Thatcher</surname><given-names>VE</given-names></name><name name-style="western"><surname>Blumenfeld</surname><given-names>CL</given-names></name></person-group> (<year>2001</year>) <article-title><italic><tp:taxon-name><tp:taxon-name-part taxon-name-part-type="genus">Anilocra</tp:taxon-name-part> <tp:taxon-name-part taxon-name-part-type="species">montti</tp:taxon-name-part></tp:taxon-name></italic> sp. n. (<tp:taxon-name><tp:taxon-name-part taxon-name-part-type="order">Isopoda</tp:taxon-name-part></tp:taxon-name>, <tp:taxon-name><tp:taxon-name-part taxon-name-part-type="family">Cymothoidae</tp:taxon-name-part></tp:taxon-name>) a parasite of caged salmon and trout in Chile.</article-title> <source>Revista Brasileira de Zoologia</source> <volume>18</volume>: <fpage>269</fpage>–<lpage>276</lpage>. <ext-link xlink:type="simple" ext-link-type="doi" xlink:href="10.1590/S0101-81752001000500023">https://doi.org/10.1590/S0101-81752001000500023</ext-link></mixed-citation></ref><ref id="B16"><mixed-citation xmlns:xlink="http://www.w3.org/1999/xlink" xlink:type="simple">
          <person-group><name name-style="western"><surname>Ellis</surname><given-names>JP</given-names></name></person-group> (<year>1981</year>) <article-title>Some type specimens of <tp:taxon-name><tp:taxon-name-part taxon-name-part-type="order">Isopoda</tp:taxon-name-part></tp:taxon-name> (<tp:taxon-name><tp:taxon-name-part taxon-name-part-type="suborder">Flabellifera</tp:taxon-name-part></tp:taxon-name>) in the British Museum (Natural History), and the isopods in the Linnaean Collection.</article-title> <source>Bulletin of the British Museum (Natural History)</source> <volume>40</volume>: <fpage>121</fpage>–<lpage>128</lpage>.</mixed-citation></ref></ref-list></tp:taxon-treatment>
