# Supplementary material for: Molecular assessment of three species of Anilocra (Isopoda, Cymothoidae) ectoparasites from Caribbean coral reef fishes, with the description of Anilocra brillae sp. n
Source: Zookeys. 2017 Mar 27;(663):21–43. doi: 10.3897/zookeys.663.11415 (PMC5523173; doi:10.3897/zookeys.663.11415)
Supplement: XML Treatment for Anilocra haemuli [file zookeys.663.11415-treatment2.xml]

<!DOCTYPE tp:taxon-treatment
  PUBLIC "-//TaxonX//DTD Taxonomic Treatment Publishing DTD v0 20100105//EN" "tax-treatment-NSO.dtd">
<tp:taxon-treatment xmlns:tp="http://www.plazi.org/taxpub"><tp:treatment-meta><kwd-group><label>Taxon classification</label><kwd><named-content xmlns:xlink="http://www.w3.org/1999/xlink" content-type="kingdom">Animalia</named-content></kwd><kwd><named-content xmlns:xlink="http://www.w3.org/1999/xlink" content-type="order">Isopoda</named-content></kwd><kwd><named-content xmlns:xlink="http://www.w3.org/1999/xlink" content-type="family">Cymothoidae</named-content></kwd></kwd-group><mixed-citation publication-type="journal"><person-group><name><surname>Welicky</surname><given-names>Rachel L.</given-names></name><name><surname>Hadfield</surname><given-names>Kerry A.</given-names></name><name><surname>Sikkel</surname><given-names>Paul C.</given-names></name><name><surname>Smit</surname><given-names>Nico J.</given-names></name></person-group><article-title>Molecular assessment of three species of <italic><tp:taxon-name><tp:taxon-name-part taxon-name-part-type="genus" reg="Anilocra">Anilocra</tp:taxon-name-part></tp:taxon-name></italic> (<tp:taxon-name><tp:taxon-name-part taxon-name-part-type="order">Isopoda</tp:taxon-name-part></tp:taxon-name>, <tp:taxon-name><tp:taxon-name-part taxon-name-part-type="family">Cymothoidae</tp:taxon-name-part></tp:taxon-name>) ectoparasites from Caribbean coral reef fishes, with the description of <italic><tp:taxon-name><tp:taxon-name-part taxon-name-part-type="genus" reg="Anilocra">Anilocra</tp:taxon-name-part> <tp:taxon-name-part taxon-name-part-type="species" reg="brillae">brillae</tp:taxon-name-part></tp:taxon-name></italic> sp. n.</article-title><source>Zookeys</source><day>27</day><month>3</month><year>2017</year><volume>2017</volume><issue>663</issue><fpage>21</fpage><lpage>43</lpage><pub-id pub-id-type="doi">10.3897/zookeys.663.11415</pub-id></mixed-citation></tp:treatment-meta><tp:nomenclature><tp:taxon-name>
              <tp:taxon-name-part taxon-name-part-type="genus" reg="Anilocra">Anilocra</tp:taxon-name-part>
              <tp:taxon-name-part taxon-name-part-type="species" reg="haemuli">haemuli</tp:taxon-name-part>
            </tp:taxon-name><tp:taxon-authority>Bunkley Williams &amp; Williams, 1981</tp:taxon-authority><xref ref-type="fig" rid="F1">Figs 1</xref><xref ref-type="fig" rid="F2">, 2</xref><xref ref-type="fig" rid="F3">, 3</xref><xref ref-type="fig" rid="F4">, 4</xref><tp:nomenclature-citation-list><tp:nomenclature-citation><tp:taxon-name><tp:taxon-name-part taxon-name-part-type="genus" reg="Anilocra">Anilocra</tp:taxon-name-part> <tp:taxon-name-part taxon-name-part-type="species" reg="haemuli">haemuli</tp:taxon-name-part></tp:taxon-name><comment>(Part) <xref ref-type="bibr" rid="B9">Bunkley Williams and Williams 1981</xref>: 1004–1014, figs 4–5; <xref ref-type="bibr" rid="B47">Williams and Williams 1985</xref>: 92–95; <xref ref-type="bibr" rid="B10">Bunkley-Williams and Williams 1998</xref>: 862–869; Bunkley-Williams et al. 1999: 311-314; <xref ref-type="bibr" rid="B11">Bunkley-Williams et al. 2006</xref>: 175–188; <xref ref-type="bibr" rid="B44">Welicky and Sikkel 2014</xref>: 1018–1026, <xref ref-type="bibr" rid="B45">2015</xref>: 1437–1446; <xref ref-type="bibr" rid="B46">Welicky et al. in press</xref> [specimens from <tp:taxon-name><tp:taxon-name-part taxon-name-part-type="genus" reg="Haemulon">Haemulon</tp:taxon-name-part> <tp:taxon-name-part taxon-name-part-type="species" reg="flavolineatum">flavolineatum</tp:taxon-name-part></tp:taxon-name>] </comment></tp:nomenclature-citation></tp:nomenclature-citation-list></tp:nomenclature><tp:treatment-sec sec-type="type material" id="SECID0EJGAG"><title>Type material.</title><p>Holotype (female, <abbrev xmlns:xlink="http://www.w3.org/1999/xlink" xlink:title="pleotelson length" id="ABBRID0EPGAG" xlink:type="simple">TL</abbrev>, <abbrev xmlns:xlink="http://www.w3.org/1999/xlink" xlink:title="pleotelson width" id="ABBRID0ETGAG" xlink:type="simple">W</abbrev> unknown) subocular region of <italic><tp:taxon-name><tp:taxon-name-part taxon-name-part-type="genus" reg="Haemulon">Haemulon</tp:taxon-name-part> <tp:taxon-name-part taxon-name-part-type="species" reg="flavolineatum">flavolineatum</tp:taxon-name-part></tp:taxon-name></italic> (<named-content xmlns:xlink="http://www.w3.org/1999/xlink" content-type="dwc:institutional_code" xlink:type="simple">USNM</named-content> 184796); allotype (male, <abbrev xmlns:xlink="http://www.w3.org/1999/xlink" xlink:title="pleotelson length" id="ABBRID0ECHAG" xlink:type="simple">TL</abbrev>, <abbrev xmlns:xlink="http://www.w3.org/1999/xlink" xlink:title="pleotelson width" id="ABBRID0EGHAG" xlink:type="simple">W</abbrev> unknown) (<named-content xmlns:xlink="http://www.w3.org/1999/xlink" content-type="dwc:institutional_code" xlink:type="simple">USNM</named-content> 184797); Paratypes (<named-content xmlns:xlink="http://www.w3.org/1999/xlink" content-type="dwc:institutional_code" xlink:type="simple">USNM</named-content> 184798-184805) (<xref ref-type="bibr" rid="B9">Bunkley Williams and Williams 1981</xref>). Not examined.</p><fig id="F1" position="float" orientation="portrait"><label>Figure 1.</label><caption><p>
                  <italic><tp:taxon-name><tp:taxon-name-part taxon-name-part-type="genus" reg="Anilocra">Anilocra</tp:taxon-name-part> <tp:taxon-name-part taxon-name-part-type="species" reg="haemuli">haemuli</tp:taxon-name-part></tp:taxon-name></italic> female (29 mm) <bold>A–D</bold> <italic><tp:taxon-name><tp:taxon-name-part taxon-name-part-type="genus" reg="Anilocra">Anilocra</tp:taxon-name-part> <tp:taxon-name-part taxon-name-part-type="species" reg="haemuli">haemuli</tp:taxon-name-part></tp:taxon-name></italic> female (23 mm) <bold>E–I</bold>: <bold>A</bold> dorsal view <bold>B</bold> lateral view <bold>C</bold> dorsal view of cephalon <bold>D</bold> ventral view of cephalon. <bold>E</bold> dorsal pleotelson <bold>F</bold> pereopod 7 <bold>G</bold> pereopod 2 <bold>H</bold> pereopod 1 <bold>I</bold> pereopod 6.</p></caption><graphic xmlns:xlink="http://www.w3.org/1999/xlink" xlink:href="zookeys-663-021-g001.jpg" position="float" orientation="portrait" xlink:type="simple" id="oo_128334.jpg"/></fig></tp:treatment-sec><tp:treatment-sec sec-type="material" id="SECID0EHJAG"><title>Material examined.</title><p>All material from the subocular region of <italic><tp:taxon-name><tp:taxon-name-part taxon-name-part-type="genus" reg="Haemulon">Haemulon</tp:taxon-name-part> <tp:taxon-name-part taxon-name-part-type="species" reg="flavolineatum">flavolineatum</tp:taxon-name-part></tp:taxon-name></italic>. (<abbrev xmlns:xlink="http://www.w3.org/1999/xlink" xlink:title="pleotelson length" id="ABBRID0EYJAG" xlink:type="simple">TL</abbrev>, <abbrev xmlns:xlink="http://www.w3.org/1999/xlink" xlink:title="pleotelson width" id="ABBRID0E3JAG" xlink:type="simple">W</abbrev>, Voucher Number) Collected by EH and LB Williams: ♀ (32, 13, <named-content xmlns:xlink="http://www.w3.org/1999/xlink" content-type="dwc:institutional_code" xlink:type="simple">AMNH</named-content>_IZC 250203; 32, 14, <named-content xmlns:xlink="http://www.w3.org/1999/xlink" content-type="dwc:institutional_code" xlink:type="simple">AMNH</named-content>_IZC 250204) Mosquito Island, <abbrev xmlns:xlink="http://www.w3.org/1999/xlink" xlink:title="British Virgin Islands" id="ABBRID0EAKAG" xlink:type="simple">BVI</abbrev>; ♀ (30, 10) West End Enrique Reef, La Parguera, Puerto Rico, 30 Nov 1976; ♀ (30,12, <named-content xmlns:xlink="http://www.w3.org/1999/xlink" content-type="dwc:institutional_code" xlink:type="simple">AMNH</named-content>_IZC 250205) San Cristobal Reef, La Parguera, Puerto Rico, 30 Nov 1976; ♀ (30, 11, <named-content xmlns:xlink="http://www.w3.org/1999/xlink" content-type="dwc:institutional_code" xlink:type="simple">AMNH</named-content>_IZC 250206; 29,14) Mingo Cay, St. John, <abbrev xmlns:xlink="http://www.w3.org/1999/xlink" xlink:title="US Virgin Islands" id="ABBRID0EEKAG" xlink:type="simple">USVI</abbrev>, 4 Mar 1977; ♀ (32, 13; 34, 14, <named-content xmlns:xlink="http://www.w3.org/1999/xlink" content-type="dwc:institutional_code" xlink:type="simple">AMNH</named-content>_IZC 250207) Lameshur Bay, St. John, <abbrev xmlns:xlink="http://www.w3.org/1999/xlink" xlink:title="US Virgin Islands" id="ABBRID0EIKAG" xlink:type="simple">USVI</abbrev>, 2 Mar 1977; ♀ (31, 12, <named-content xmlns:xlink="http://www.w3.org/1999/xlink" content-type="dwc:institutional_code" xlink:type="simple">AMNH</named-content>_IZC 250208) West of buoy site, SE of La Parguera, Puerto Rico, 22 Jan 1977. Collected by PC Sikkel and/or ER Brill: ♀ (30, 11; 31, 12) Cinnamon Bay, St. John, Jun 2011; ♀ (28, 12) White Bay, Guana Island, <abbrev xmlns:xlink="http://www.w3.org/1999/xlink" xlink:title="British Virgin Islands" id="ABBRID0EMKAG" xlink:type="simple">BVI</abbrev>; Jul 2011; ♀ (damaged; 25, 9) St. Thomas, <abbrev xmlns:xlink="http://www.w3.org/1999/xlink" xlink:title="US Virgin Islands" id="ABBRID0EQKAG" xlink:type="simple">USVI</abbrev>, Jun 2012; ♀ (25, 10) White Bay, Guana Island, <abbrev xmlns:xlink="http://www.w3.org/1999/xlink" xlink:title="British Virgin Islands" id="ABBRID0EUKAG" xlink:type="simple">BVI</abbrev>, Jul 2012; ♀ (26, 11) Jumbee Bay, St. John, <abbrev xmlns:xlink="http://www.w3.org/1999/xlink" xlink:title="US Virgin Islands" id="ABBRID0EYKAG" xlink:type="simple">USVI</abbrev>, Jul 2013; ♀ (22, 9; 28, 12) <abbrev xmlns:xlink="http://www.w3.org/1999/xlink" xlink:title="transitional stage" id="ABBRID0E3KAG" xlink:type="simple">TS</abbrev> (12, 6) White Bay, Guana Island, <abbrev xmlns:xlink="http://www.w3.org/1999/xlink" xlink:title="British Virgin Islands" id="ABBRID0EALAG" xlink:type="simple">BVI</abbrev>, Jul-Aug 2016.</p><fig id="F2" position="float" orientation="portrait"><label>Figure 2.</label><caption><p>
                  <italic><tp:taxon-name><tp:taxon-name-part taxon-name-part-type="genus" reg="Anilocra">Anilocra</tp:taxon-name-part> <tp:taxon-name-part taxon-name-part-type="species" reg="haemuli">haemuli</tp:taxon-name-part></tp:taxon-name></italic> female (23 mm) <bold>A, G–K</bold> <italic><tp:taxon-name><tp:taxon-name-part taxon-name-part-type="genus" reg="Anilocra">Anilocra</tp:taxon-name-part> <tp:taxon-name-part taxon-name-part-type="species" reg="haemuli">haemuli</tp:taxon-name-part></tp:taxon-name></italic> female (25 mm) <bold>B–F</bold>: <bold>A</bold> antenna (left) and antennula (right) <bold>B</bold> maxilla <bold>C</bold> article 3 of maxilliped <bold>D</bold> maxillule <bold>E</bold> mandible <bold>F</bold> maxilliped <bold>G–K</bold> pleopods 1–5 respectively.</p></caption><graphic xmlns:xlink="http://www.w3.org/1999/xlink" xlink:href="zookeys-663-021-g002.jpg" position="float" orientation="portrait" xlink:type="simple" id="oo_128335.jpg"/></fig></tp:treatment-sec><tp:treatment-sec sec-type="Ovigerous female" id="SECID0EZMAG"><title>Ovigerous female.</title><p>
              <italic>Size</italic> intact (29, 13). <italic>Body</italic> weakly ovoid, 2–2.6 times as long as greatest width, dorsal surfaces smooth and polished in appearance, widest at pereonite 5, most narrow at pereonite 1, lateral margins mostly ovate posteriorly. <italic>Cephalon</italic> 0.5–0.7 times longer than wide, visible from dorsal view, weakly trapezoid shaped. <italic>Frontal margin</italic> rounded to form blunt rostrum or simple, not folded. <italic>Eyes</italic> oval with distinct margins, one eye width 0.1–0.2 times width of cephalon; one eye length 0.4–0.5 times length of cephalon. <italic><tp:taxon-name><tp:taxon-name-part taxon-name-part-type="genus" reg="Pereonite">Pereonite</tp:taxon-name-part></tp:taxon-name> 1</italic> smooth, anterior border straight, anterolateral angle narrowly rounded, not produced. Posterior margins of pereonites smooth and slightly curved laterally. Coxae 2–3 wide; with posteroventral angles rounded; 4–7 rounded and curved; not extending past pereonite posterior margin. Pereonites 1–5 increasing in length and width; 6–7 decreasing in length and width; 1–4 narrower. <italic>Pleon</italic> with pleonite 1 wider than pleonites 2–5, visible in dorsal view; pleonites posterior margin 1–3 posteriorly weakly concave, 4–5 mostly straight. Pleonite 2 not overlapped by pereonite 7; posterolateral angles of pleonite 2 narrowly rounded. Pleonite 1 similar in form to pleonite 2. Pleonite 5 free, not overlapped by lateral margins of pleonite 4, posterior margin straight. Pleotelson 0.9 times as long as anterior width, dorsal surface smooth. <italic>Pleotelson</italic> lateral margins convex, posterior margin narrowly rounded.</p><fig id="F3" position="float" orientation="portrait"><label>Figure 3.</label><caption><p>
                  <italic><tp:taxon-name><tp:taxon-name-part taxon-name-part-type="genus" reg="Anilocra">Anilocra</tp:taxon-name-part> <tp:taxon-name-part taxon-name-part-type="species" reg="haemuli">haemuli</tp:taxon-name-part></tp:taxon-name></italic> transitional stage (12 mm): <bold>A</bold> dorsal view <bold>B</bold> pereopod 1 <bold>C</bold> dorsal view of cephalon <bold>D</bold> ventral view of cephalon <bold>E</bold> pereopod 7 <bold>F</bold> dorsal pleotelson <bold>G</bold> lateral view.</p></caption><graphic xmlns:xlink="http://www.w3.org/1999/xlink" xlink:href="zookeys-663-021-g003.jpg" position="float" orientation="portrait" xlink:type="simple" id="oo_128336.jpg"/></fig><p>
              <italic>Antennula</italic> consisting of 7–8 articles; peduncle articles 1 and 2 distinct and articulated; article 2 0.8 times as long as article 1; article 3 0.9 times as long as wide, 0.4 times as long as combined lengths of articles 1 and 2; flagellum with 5 articles, extending to posterior margin of eye. Terminal article with 2 short simple terminal setae. <italic>Antenna</italic> consisting of 10 articles; article 3 1.6 times as long as article 2; article 4 1.2 times as long as wide, 1.5 times as long as article 3; article 5 1.3 times as long as wide, 1.1 times as long as article 4; flagellum with 5 articles, terminal article terminating in 5 short simple setae, extending to middle of pereonite 1. <italic>Mandibular molar process</italic> ending in an acute incisor; mandibular palp article 3 with 7 simple setae. <italic>Maxillula</italic> simple with 4 terminal robust setae. <italic>Maxilla</italic> mesial lobe partly fused to lateral lobe; lateral lobe with 2 recurved robust setae; mesial lobe with 2 recurved robust setae. <italic>Maxilliped</italic> weakly segmented, with lamellar oostegite lobe, article 3 with 3 small robust setae.</p><!--PageBreak--><!--PageBreak--><p>
              <italic>Pereopod 1</italic> basis 1.7 times as long as greatest width; ischium 0.7 times as long as basis; merus proximal margin without bulbous protrusion; carpus with straight proximal margin; propodus 1.3 times as long as wide; dactylus stout, 2.7 times as long as propodus, 3.8 times as long as wide. <italic>Pereopod 2</italic> propodus 2.1 times as long as wide; dactylus 2.2 as long as propodus. <italic>Pereopod 6</italic> basis 2.6 times as long as greatest width; ischium 0.5 times as long as basis; propodus 1.3 times as long as wide; dactylus 2.5 times as long as propodus. <italic>Pereopod 7</italic> basis 3.2 times as long as greatest width; ischium 0.7 times as long as basis, without protrusions; merus proximal margin without bulbous protrusion; merus 1.1 times as long as wide, 1.6 times as long as ischium; carpus 1.5 times as long as wide, 0.5 times as long as ischium, without bulbous protrusion; propodus 2.6 times as long as wide, 0.8 times as long as ischium; dactylus slender, 1.8 times as long as propodus, 5.0 times as long as wide. Pereopod 7 with few setae on propodus, carpus, and merus.</p><fig id="F4" position="float" orientation="portrait"><label>Figure 4.</label><caption><p>
                  <italic><tp:taxon-name><tp:taxon-name-part taxon-name-part-type="genus" reg="Anilocra">Anilocra</tp:taxon-name-part> <tp:taxon-name-part taxon-name-part-type="species" reg="haemuli">haemuli</tp:taxon-name-part></tp:taxon-name></italic> transitional stage (12 mm): <bold>A</bold> antenna (left) and antennula (right) <bold>B</bold> maxilla <bold>C</bold> mandible <bold>D</bold> maxilliped <bold>E</bold> article 3 of maxilliped <bold>F</bold> article 3 of mandibular palp <bold>G</bold> maxillule <bold>H–K</bold> pleopods 1–5 respectively.</p></caption><graphic xmlns:xlink="http://www.w3.org/1999/xlink" xlink:href="zookeys-663-021-g004.jpg" position="float" orientation="portrait" xlink:type="simple" id="oo_128337.jpg"/></fig><!--PageBreak--><p>
              <italic>Pleopods</italic> without setae, exopod larger than endopod. Pleopod 1 exopod 1.5 times as long as wide, lateral margin weakly convex, distally narrowly rounded, medial margin weakly oblique, mesial margin weakly convex; endopod 1.6 times as long as wide, lateral margin weakly convex, distally narrowly rounded, mesial margin slightly convex; peduncle twice as wide as long, without retinaculae, pointed projection on lateral margin. Pleopods 2–5 similar to pleopod 1. Pleopods 3–5 endopods proximal borders <!--PageBreak-->do not extend below exopod to peduncle, fleshy lobes and medial lobes present. Peduncle lobes absent.</p><p>
              <italic>Uropod</italic> length equal length of pleotelson; peduncle 0.7–0.9 times longer than rami, lateral margin without setae; rami not extending beyond pleotelson, marginal <!--PageBreak-->setae absent, apices broadly rounded. <italic>Endopod</italic> apically rounded, 3.1–3.5 times as long as greatest width. <italic>Exopod</italic> not extending to end of endopod, 3.8–4.4 times as long as greatest width, apically rounded, lateral margin weakly convex, mesial margin weakly convex, terminating without setae.</p></tp:treatment-sec><tp:treatment-sec sec-type="Transitional stage" id="SECID0EORAG"><title>Transitional stage.</title><p>
              <italic>Size</italic> (12, 6). Similar to female but smaller. <italic>Body</italic> 2.5 times as long as wide. <italic>Antennula</italic> bases separated, consisting of 8 articles, extending to posterior margin of eye. <italic>Antenna</italic> consisting of 10 articles, extending to middle of pereonite 1. <italic>Mandibular molar process</italic> ending in an acute incisor; mandibular palp article 3 with 11 simple setae. <italic>Maxillula</italic> simple with 4 terminal robust setae. <italic>Maxilla</italic> mesial lobe partly fused to lateral lobe; lateral lobe with 2 recurved robust setae; mesial lobe with 2 recurved robust setae. <italic>Maxilliped</italic> weakly segmented, with lamellar oostegite lobe, article 3 with 3 small recurved robust setae. <italic>Pereopod 7</italic> with few small robust setae on carpus, merus and propodus. <italic>Pleopod 2</italic> appendix masculina absent.</p></tp:treatment-sec><tp:treatment-sec sec-type="distribution" id="SECID0EISAG"><title>Distribution.</title><p>Off the coast of southern Florida (USA) and throughout the Caribbean (<xref ref-type="bibr" rid="B9">Bunkley Williams and Williams 1981</xref>; <xref ref-type="bibr" rid="B43">Welicky et al. 2013</xref>, <xref ref-type="bibr" rid="B44">Welicky and Sikkel 2014</xref>, <xref ref-type="bibr" rid="B45">2015</xref>, <xref ref-type="bibr" rid="B46">Welicky et al. in press</xref>).</p></tp:treatment-sec><tp:treatment-sec sec-type="host" id="SECID0ECTAG"><title>Hosts.</title><p>Known from <italic><tp:taxon-name><tp:taxon-name-part taxon-name-part-type="genus" reg="Haemulon">Haemulon</tp:taxon-name-part> <tp:taxon-name-part taxon-name-part-type="species" reg="flavolineatum">flavolineatum</tp:taxon-name-part></tp:taxon-name></italic> (Desmarest, 1823), <italic><tp:taxon-name><tp:taxon-name-part taxon-name-part-type="genus" reg="Haemulon">H.</tp:taxon-name-part> <tp:taxon-name-part taxon-name-part-type="species" reg="aurolineatum">aurolineatum</tp:taxon-name-part></tp:taxon-name></italic> (Cuvier, 1830), <italic><tp:taxon-name><tp:taxon-name-part taxon-name-part-type="genus" reg="Haemulon">H.</tp:taxon-name-part> <tp:taxon-name-part taxon-name-part-type="species" reg="carbonarium">carbonarium</tp:taxon-name-part></tp:taxon-name></italic> (Poey, 1860), <italic><tp:taxon-name><tp:taxon-name-part taxon-name-part-type="genus" reg="Haemulon">H.</tp:taxon-name-part> <tp:taxon-name-part taxon-name-part-type="species" reg="chrysargyreum">chrysargyreum</tp:taxon-name-part></tp:taxon-name></italic> (Günther, 1859), <italic><tp:taxon-name><tp:taxon-name-part taxon-name-part-type="genus" reg="Haemulon">H.</tp:taxon-name-part> <tp:taxon-name-part taxon-name-part-type="species" reg="macrostomum">macrostomum</tp:taxon-name-part></tp:taxon-name></italic> (Günther, 1859) <italic><tp:taxon-name><tp:taxon-name-part taxon-name-part-type="genus" reg="Haemulon">H.</tp:taxon-name-part> <tp:taxon-name-part taxon-name-part-type="species" reg="plumieri">plumieri</tp:taxon-name-part></tp:taxon-name></italic> (Lacépède, 1801), <italic><tp:taxon-name><tp:taxon-name-part taxon-name-part-type="genus" reg="Haemulon">H.</tp:taxon-name-part> <tp:taxon-name-part taxon-name-part-type="species" reg="sciurus">sciurus</tp:taxon-name-part></tp:taxon-name></italic> (Shaw, 1803). Host records previously reported and which should be verified in the future: <italic><tp:taxon-name><tp:taxon-name-part taxon-name-part-type="genus" reg="Cephalopholis">Cephalopholis</tp:taxon-name-part> <tp:taxon-name-part taxon-name-part-type="species" reg="cruentaus">cruentaus</tp:taxon-name-part></tp:taxon-name></italic> (Lacepède, 1802; formerly reported and classified as <italic><tp:taxon-name><tp:taxon-name-part taxon-name-part-type="genus" reg="Epinephelus">Epinephelus</tp:taxon-name-part> <tp:taxon-name-part taxon-name-part-type="species" reg="cruentatus">cruentatus</tp:taxon-name-part></tp:taxon-name></italic>, Lacepède, 1802) , <italic><tp:taxon-name><tp:taxon-name-part taxon-name-part-type="genus" reg="Cephalopholis">C.</tp:taxon-name-part> <tp:taxon-name-part taxon-name-part-type="species" reg="fulva">fulva</tp:taxon-name-part></tp:taxon-name></italic> (Linnaeus, 1758; formerly reported and classified as <italic><tp:taxon-name><tp:taxon-name-part taxon-name-part-type="genus" reg="Epinephelus">Epinephelus</tp:taxon-name-part> <tp:taxon-name-part taxon-name-part-type="species" reg="fulvus">fulvus</tp:taxon-name-part></tp:taxon-name></italic> Linnaeus, 1758), <italic><tp:taxon-name><tp:taxon-name-part taxon-name-part-type="genus" reg="Epinephelus">Epinephelus</tp:taxon-name-part> <tp:taxon-name-part taxon-name-part-type="species" reg="guttatus">guttatus</tp:taxon-name-part></tp:taxon-name></italic> (Linnaeus, 1758), <italic><tp:taxon-name><tp:taxon-name-part taxon-name-part-type="genus" reg="Paranthias">Paranthias</tp:taxon-name-part> <tp:taxon-name-part taxon-name-part-type="species" reg="furcifer">furcifer</tp:taxon-name-part></tp:taxon-name></italic> (Valenciennes, 1828), <italic><tp:taxon-name><tp:taxon-name-part taxon-name-part-type="genus" reg="Mycteroperca">Mycteroperca</tp:taxon-name-part> <tp:taxon-name-part taxon-name-part-type="species" reg="rubra">rubra</tp:taxon-name-part></tp:taxon-name></italic> (Bloch, 1793), <italic><tp:taxon-name><tp:taxon-name-part taxon-name-part-type="genus" reg="Mycteroperca">M.</tp:taxon-name-part> <tp:taxon-name-part taxon-name-part-type="species" reg="bonaci">bonaci</tp:taxon-name-part></tp:taxon-name></italic> (Poey, 1860), and <italic><tp:taxon-name><tp:taxon-name-part taxon-name-part-type="genus" reg="Orthopristis">Orthopristis</tp:taxon-name-part> <tp:taxon-name-part taxon-name-part-type="species" reg="ruber">ruber</tp:taxon-name-part></tp:taxon-name></italic> (Cuvier, 1830).</p></tp:treatment-sec><tp:treatment-sec sec-type="remarks" id="SECID0EYYAG"><title>Remarks.</title><p>The description of <italic><tp:taxon-name><tp:taxon-name-part taxon-name-part-type="genus" reg="Anilocra">A.</tp:taxon-name-part> <tp:taxon-name-part taxon-name-part-type="species" reg="haemuli">haemuli</tp:taxon-name-part></tp:taxon-name></italic> from <italic><tp:taxon-name><tp:taxon-name-part taxon-name-part-type="genus" reg="Haemulon">H.</tp:taxon-name-part> <tp:taxon-name-part taxon-name-part-type="species" reg="flavolineatum">flavolineatum</tp:taxon-name-part></tp:taxon-name></italic> given above is in agreement with the original description in <xref ref-type="bibr" rid="B9">Bunkley Williams and Williams (1981)</xref>. We supplement the original species diagnosis by now providing drawings and measurements of the antenna and antennula articles, additional pereopods, and pleopods.</p><p>
              <italic><tp:taxon-name><tp:taxon-name-part taxon-name-part-type="genus" reg="Anilocra">Anilocra</tp:taxon-name-part> <tp:taxon-name-part taxon-name-part-type="species" reg="haemuli">haemuli</tp:taxon-name-part></tp:taxon-name></italic> from <italic><tp:taxon-name><tp:taxon-name-part taxon-name-part-type="genus" reg="Haemulon">H.</tp:taxon-name-part> <tp:taxon-name-part taxon-name-part-type="species" reg="flavolineatum">flavolineatum</tp:taxon-name-part></tp:taxon-name></italic> can be distinguished from all other Caribbean species based on the morphological and/or site attachment differences among species that were reported in <xref ref-type="bibr" rid="B9">Bunkley Williams and Williams (1981)</xref>. Pereopods 2–4 do not swell on the outer margin of the dactyl, thereby excluding it from being <italic><tp:taxon-name><tp:taxon-name-part taxon-name-part-type="genus" reg="Anilocra">Anilocra</tp:taxon-name-part> <tp:taxon-name-part taxon-name-part-type="species" reg="adudefdufi">adudefdufi</tp:taxon-name-part></tp:taxon-name></italic> Bunkley Williams &amp; Williams, 1981, <italic><tp:taxon-name><tp:taxon-name-part taxon-name-part-type="genus" reg="Anilocra">A.</tp:taxon-name-part> <tp:taxon-name-part taxon-name-part-type="species" reg="holocanthi">holocanthi</tp:taxon-name-part></tp:taxon-name></italic> Bunkley Williams &amp; Williams, 1981, <italic><tp:taxon-name><tp:taxon-name-part taxon-name-part-type="genus" reg="Anilocra">A.</tp:taxon-name-part> <tp:taxon-name-part taxon-name-part-type="species" reg="chaetodontis">chaetodontis</tp:taxon-name-part></tp:taxon-name></italic>, or <italic><tp:taxon-name><tp:taxon-name-part taxon-name-part-type="genus" reg="Anilocra">A.</tp:taxon-name-part> <tp:taxon-name-part taxon-name-part-type="species" reg="partiti">partiti</tp:taxon-name-part></tp:taxon-name></italic> Bunkley Williams &amp; Williams, 1981. In <italic><tp:taxon-name><tp:taxon-name-part taxon-name-part-type="genus" reg="Anilocra">A.</tp:taxon-name-part> <tp:taxon-name-part taxon-name-part-type="species" reg="haemuli">haemuli</tp:taxon-name-part></tp:taxon-name></italic>, the posterioventral angle of pereonite 6 is slightly produced thereby excluding it from being <italic><tp:taxon-name><tp:taxon-name-part taxon-name-part-type="genus" reg="Anilocra">A.</tp:taxon-name-part> <tp:taxon-name-part taxon-name-part-type="species" reg="holocentri">holocentri</tp:taxon-name-part></tp:taxon-name></italic>. The The endopod of the uropod of <italic><tp:taxon-name><tp:taxon-name-part taxon-name-part-type="genus" reg="Anilocra">A.</tp:taxon-name-part> <tp:taxon-name-part taxon-name-part-type="species" reg="haemuli">haemuli</tp:taxon-name-part></tp:taxon-name></italic> extends beyond the posterior end of the exopod, which is not the case in <italic><tp:taxon-name><tp:taxon-name-part taxon-name-part-type="genus" reg="Anilocra">Anilocra</tp:taxon-name-part> <tp:taxon-name-part taxon-name-part-type="species" reg="chromis">chromis</tp:taxon-name-part></tp:taxon-name></italic> or <italic><tp:taxon-name><tp:taxon-name-part taxon-name-part-type="genus" reg="Anilocra">A.</tp:taxon-name-part> <tp:taxon-name-part taxon-name-part-type="species" reg="partiti">partiti</tp:taxon-name-part></tp:taxon-name></italic>. Whereas the attachment site of <italic><tp:taxon-name><tp:taxon-name-part taxon-name-part-type="genus" reg="Anilocra">A.</tp:taxon-name-part> <tp:taxon-name-part taxon-name-part-type="species" reg="haemuli">haemuli</tp:taxon-name-part></tp:taxon-name></italic> is under the eye, <italic><tp:taxon-name><tp:taxon-name-part taxon-name-part-type="genus" reg="Anilocra">A.</tp:taxon-name-part> <tp:taxon-name-part taxon-name-part-type="species" reg="holocentri">holocentri</tp:taxon-name-part></tp:taxon-name></italic> and <italic><tp:taxon-name><tp:taxon-name-part taxon-name-part-type="genus" reg="Anilocra">A.</tp:taxon-name-part> <tp:taxon-name-part taxon-name-part-type="species" reg="myripristis">myripristis</tp:taxon-name-part></tp:taxon-name></italic> Bunkley Williams &amp; Williams, 1981 attach between the eyes, and <italic><tp:taxon-name><tp:taxon-name-part taxon-name-part-type="genus" reg="Anilocra">A.</tp:taxon-name-part> <tp:taxon-name-part taxon-name-part-type="species" reg="acanthuri">acanthuri</tp:taxon-name-part></tp:taxon-name></italic> Bunkley Williams &amp; Williams, 1981 attaches under the pectoral fin.</p><!--PageBreak--></tp:treatment-sec><ref-list><ref id="B9"><mixed-citation xmlns:xlink="http://www.w3.org/1999/xlink" xlink:type="simple">
          <person-group><name name-style="western"><surname>Bunkley-Williams</surname><given-names>L</given-names></name><name name-style="western"><surname>Williams</surname><given-names>EH</given-names></name></person-group> (<year>1981</year>) <article-title>Nine new species of <italic><tp:taxon-name><tp:taxon-name-part taxon-name-part-type="genus">Anilocra</tp:taxon-name-part></tp:taxon-name></italic> (<tp:taxon-name><tp:taxon-name-part taxon-name-part-type="subphylum">Crustacea</tp:taxon-name-part></tp:taxon-name>: <tp:taxon-name><tp:taxon-name-part taxon-name-part-type="order">Isopoda</tp:taxon-name-part></tp:taxon-name>: <tp:taxon-name><tp:taxon-name-part taxon-name-part-type="family">Cymothoidae</tp:taxon-name-part></tp:taxon-name>) external parasites of West Indian coral reef fishes.</article-title> <source>Proceedings of the Biological Society of Washington</source> <volume>94</volume>: <fpage>1005</fpage>–<lpage>1047</lpage>.</mixed-citation></ref><ref id="B47"><mixed-citation xmlns:xlink="http://www.w3.org/1999/xlink" xlink:type="simple">
          <person-group><name name-style="western"><surname>Williams</surname><given-names>LB</given-names></name><name name-style="western"><surname>Williams</surname><given-names>EH</given-names></name></person-group> (<year>1985</year>) <article-title>Brood pouch release of <italic><tp:taxon-name><tp:taxon-name-part taxon-name-part-type="genus">Anilocra</tp:taxon-name-part> <tp:taxon-name-part taxon-name-part-type="species">chromis</tp:taxon-name-part></tp:taxon-name></italic> Williams &amp; Williams (<tp:taxon-name><tp:taxon-name-part taxon-name-part-type="order">Isopoda</tp:taxon-name-part></tp:taxon-name>, <tp:taxon-name><tp:taxon-name-part taxon-name-part-type="family">Cymothoidae</tp:taxon-name-part></tp:taxon-name>) a parasite of brown <tp:taxon-name><tp:taxon-name-part taxon-name-part-type="species">chromis</tp:taxon-name-part></tp:taxon-name>, <italic><tp:taxon-name><tp:taxon-name-part taxon-name-part-type="genus">Chromis</tp:taxon-name-part> <tp:taxon-name-part taxon-name-part-type="species">multilineatus</tp:taxon-name-part></tp:taxon-name></italic> (Guichenot) in the Caribbean.</article-title> <source>Crustaceana</source> <volume>49</volume>: <fpage>92</fpage>–<lpage>95</lpage>. <ext-link xlink:type="simple" ext-link-type="doi" xlink:href="10.1163/156854085X00251">https://doi.org/10.1163/156854085X00251</ext-link></mixed-citation></ref><ref id="B10"><mixed-citation xmlns:xlink="http://www.w3.org/1999/xlink" xlink:type="simple">
          <person-group><name name-style="western"><surname>Bunkley-Williams</surname><given-names>L</given-names></name><name name-style="western"><surname>Williams</surname><given-names>EH</given-names></name></person-group> (<year>1998</year>) <article-title>Ability of Pederson cleaner shrimp to remove juveniles of the parasitic cymothoid isopod, <italic><tp:taxon-name><tp:taxon-name-part taxon-name-part-type="genus">Anilocra</tp:taxon-name-part> <tp:taxon-name-part taxon-name-part-type="species">haemuli</tp:taxon-name-part></tp:taxon-name></italic>, from the host.</article-title> <source>Crustaceana</source> <volume>71</volume>: <fpage>862</fpage>–<lpage>869</lpage>. <ext-link xlink:type="simple" ext-link-type="doi" xlink:href="10.1163/156854098X00888">https://doi.org/10.1163/156854098X00888</ext-link></mixed-citation></ref><ref id="B11"><mixed-citation xmlns:xlink="http://www.w3.org/1999/xlink" xlink:type="simple">
          <person-group><name name-style="western"><surname>Bunkley-Williams</surname><given-names>L</given-names></name><name name-style="western"><surname>Williams</surname><given-names>Jr EH</given-names></name><name name-style="western"><surname>Bashirullah</surname><given-names>AK</given-names></name></person-group> (<year>2006</year>) <article-title>Isopods (<tp:taxon-name><tp:taxon-name-part taxon-name-part-type="order">Isopoda</tp:taxon-name-part></tp:taxon-name>: <tp:taxon-name><tp:taxon-name-part taxon-name-part-type="family">Aegidae</tp:taxon-name-part></tp:taxon-name>, <tp:taxon-name><tp:taxon-name-part taxon-name-part-type="family">Cymothoidae</tp:taxon-name-part></tp:taxon-name>, <tp:taxon-name><tp:taxon-name-part taxon-name-part-type="family">Gnathiidae</tp:taxon-name-part></tp:taxon-name>) associated with Venezuelan marine fishes (<tp:taxon-name><tp:taxon-name-part taxon-name-part-type="subclass">Elasmobranchii</tp:taxon-name-part></tp:taxon-name>, <tp:taxon-name><tp:taxon-name-part taxon-name-part-type="class">Actinopterygii</tp:taxon-name-part></tp:taxon-name>).</article-title> <source>Revista de Biología Tropical</source> <volume>54</volume>: <fpage>175</fpage>–<lpage>188</lpage>.</mixed-citation></ref><ref id="B44"><mixed-citation xmlns:xlink="http://www.w3.org/1999/xlink" xlink:type="simple">
          <person-group><name name-style="western"><surname>Welicky</surname><given-names>RL</given-names></name><name name-style="western"><surname>Sikkel</surname><given-names>PC</given-names></name></person-group> (<year>2014</year>) <article-title>Variation in occurrence of the fish-parasitic cymothoid isopod, <italic><tp:taxon-name><tp:taxon-name-part taxon-name-part-type="genus">Anilocra</tp:taxon-name-part> <tp:taxon-name-part taxon-name-part-type="species">haemuli</tp:taxon-name-part></tp:taxon-name></italic>, infesting French grunt (<italic><tp:taxon-name><tp:taxon-name-part taxon-name-part-type="genus">Haemulon</tp:taxon-name-part> <tp:taxon-name-part taxon-name-part-type="species">flavolineatum</tp:taxon-name-part></tp:taxon-name></italic>) in the north-eastern Caribbean.</article-title> <source>Marine and Freshwater Research</source> <volume>65</volume>: <fpage>1018</fpage>–<lpage>1026</lpage>. <ext-link xlink:type="simple" ext-link-type="doi" xlink:href="10.1071/MF13306">https://doi.org/10.1071/MF13306</ext-link></mixed-citation></ref><ref id="B45"><mixed-citation xmlns:xlink="http://www.w3.org/1999/xlink" xlink:type="simple">
          <person-group><name name-style="western"><surname>Welicky</surname><given-names>RL</given-names></name><name name-style="western"><surname>Sikkel</surname><given-names>PC</given-names></name></person-group> (<year>2015</year>) <article-title>Decreased movement related to parasite infestation in a diel migratory coral reef fish.</article-title> <source>Behavioral Ecology and Sociobiology</source> <volume>69</volume>: <fpage>1437</fpage>–<lpage>1446</lpage>. <ext-link xlink:type="simple" ext-link-type="doi" xlink:href="10.1007/s00265-015-1956-3">https://doi.org/10.1007/s00265-015-1956-3</ext-link></mixed-citation></ref><ref id="B46"><mixed-citation xmlns:xlink="http://www.w3.org/1999/xlink" xlink:type="simple">
          <person-group><name name-style="western"><surname>Welicky</surname><given-names>RL</given-names></name><name name-style="western"><surname>Demopoulos</surname><given-names>AWJ</given-names></name><name name-style="western"><surname>Sikkel</surname><given-names>PC</given-names></name></person-group> (<year>in press</year>) <article-title>Host-dependent differences in resource use associated with <italic><tp:taxon-name><tp:taxon-name-part taxon-name-part-type="genus">Anilocra</tp:taxon-name-part></tp:taxon-name></italic> spp. parasitism in two coral reef fishes, as revealed by stable carbon and nitrogen isotope analyses</article-title>. <source>Marine Ecology</source>. <ext-link xlink:type="simple" ext-link-type="doi" xlink:href="10.1111/maec.12413">https://doi.org/10.1111/maec.12413</ext-link></mixed-citation></ref><ref id="B43"><mixed-citation xmlns:xlink="http://www.w3.org/1999/xlink" xlink:type="simple">
          <person-group><name name-style="western"><surname>Welicky</surname><given-names>RL</given-names></name><name name-style="western"><surname>Cheney</surname><given-names>KL</given-names></name><name name-style="western"><surname>Coile</surname><given-names>AM</given-names></name><name name-style="western"><surname>McCammon</surname><given-names>A</given-names></name><name name-style="western"><surname>Sikkel</surname><given-names>PC</given-names></name></person-group> (<year>2013</year>) <article-title>The relationship between lunar periodicity and activity of fish-parasitic gnathiid isopods in the Caribbean.</article-title> <source>Marine Biology</source> <volume>160</volume>: <fpage>1607</fpage>–<lpage>1617</lpage>. <ext-link xlink:type="simple" ext-link-type="doi" xlink:href="10.1007/s00227-013-2213-9">https://doi.org/10.1007/s00227-013-2213-9</ext-link></mixed-citation></ref></ref-list></tp:taxon-treatment>
