# Supplementary material for: Molecular assessment of three species of Anilocra (Isopoda, Cymothoidae) ectoparasites from Caribbean coral reef fishes, with the description of Anilocra brillae sp. n
Source: Zookeys. 2017 Mar 27;(663):21–43. doi: 10.3897/zookeys.663.11415 (PMC5523173; doi:10.3897/zookeys.663.11415)
Supplement: XML Treatment for Anilocra brillae [file zookeys.663.11415-treatment3.xml]

<!DOCTYPE tp:taxon-treatment
  PUBLIC "-//TaxonX//DTD Taxonomic Treatment Publishing DTD v0 20100105//EN" "tax-treatment-NSO.dtd">
<tp:taxon-treatment xmlns:tp="http://www.plazi.org/taxpub"><tp:treatment-meta><kwd-group><label>Taxon classification</label><kwd><named-content xmlns:xlink="http://www.w3.org/1999/xlink" content-type="kingdom">Animalia</named-content></kwd><kwd><named-content xmlns:xlink="http://www.w3.org/1999/xlink" content-type="order">Isopoda</named-content></kwd><kwd><named-content xmlns:xlink="http://www.w3.org/1999/xlink" content-type="family">Cymothoidae</named-content></kwd></kwd-group><mixed-citation publication-type="journal"><person-group><name><surname>Welicky</surname><given-names>Rachel L.</given-names></name><name><surname>Hadfield</surname><given-names>Kerry A.</given-names></name><name><surname>Sikkel</surname><given-names>Paul C.</given-names></name><name><surname>Smit</surname><given-names>Nico J.</given-names></name></person-group><article-title>Molecular assessment of three species of <italic><tp:taxon-name><tp:taxon-name-part taxon-name-part-type="genus" reg="Anilocra">Anilocra</tp:taxon-name-part></tp:taxon-name></italic> (<tp:taxon-name><tp:taxon-name-part taxon-name-part-type="order">Isopoda</tp:taxon-name-part></tp:taxon-name>, <tp:taxon-name><tp:taxon-name-part taxon-name-part-type="family">Cymothoidae</tp:taxon-name-part></tp:taxon-name>) ectoparasites from Caribbean coral reef fishes, with the description of <italic><tp:taxon-name><tp:taxon-name-part taxon-name-part-type="genus" reg="Anilocra">Anilocra</tp:taxon-name-part> <tp:taxon-name-part taxon-name-part-type="species" reg="brillae">brillae</tp:taxon-name-part></tp:taxon-name></italic> sp. n.</article-title><source>Zookeys</source><day>27</day><month>3</month><year>2017</year><volume>2017</volume><issue>663</issue><fpage>21</fpage><lpage>43</lpage><pub-id pub-id-type="doi">10.3897/zookeys.663.11415</pub-id></mixed-citation></tp:treatment-meta><tp:nomenclature><tp:taxon-name>
              <tp:taxon-name-part taxon-name-part-type="genus" reg="Anilocra">Anilocra</tp:taxon-name-part>
              <tp:taxon-name-part taxon-name-part-type="species" reg="brillae">brillae</tp:taxon-name-part>
              <object-id xmlns:xlink="http://www.w3.org/1999/xlink" content-type="zoobank" xlink:type="simple">http://zoobank.org/0D6D3D87-D9AD-46E3-B976-9A77D7245E34</object-id>
            </tp:taxon-name><tp:taxon-status xmlns:xlink="http://www.w3.org/1999/xlink" xlink:type="simple">sp. n.</tp:taxon-status><xref ref-type="fig" rid="F5">Figs 5</xref><xref ref-type="fig" rid="F6">, 6</xref><xref ref-type="fig" rid="F7">, 7</xref><xref ref-type="fig" rid="F8">, 8</xref><!--PageBreak--><tp:nomenclature-citation-list><tp:nomenclature-citation><tp:taxon-name><tp:taxon-name-part taxon-name-part-type="genus" reg="Anilocra">Anilocra</tp:taxon-name-part> <tp:taxon-name-part taxon-name-part-type="species" reg="haemuli">haemuli</tp:taxon-name-part></tp:taxon-name><comment>(Part) of <xref ref-type="bibr" rid="B9">Bunkley Williams and Williams (1981)</xref> [records from <tp:taxon-name><tp:taxon-name-part taxon-name-part-type="family">Serranidae</tp:taxon-name-part></tp:taxon-name>]. </comment></tp:nomenclature-citation></tp:nomenclature-citation-list></tp:nomenclature><tp:treatment-sec sec-type="material" id="SECID0EUBBG"><title>Material examined.</title><p>All material from the subocular region of <italic><tp:taxon-name><tp:taxon-name-part taxon-name-part-type="genus" reg="Epinephelus">Epinephelus</tp:taxon-name-part> <tp:taxon-name-part taxon-name-part-type="species" reg="guttatus">guttatus</tp:taxon-name-part></tp:taxon-name></italic>.</p><p>Holotype. Ovigerous ♀ (38, 17, <named-content xmlns:xlink="http://www.w3.org/1999/xlink" content-type="dwc:institutional_code" xlink:type="simple">AMNH</named-content>_IZC 250209), Lameshur Bay, St. John, <named-content xmlns:xlink="http://www.w3.org/1999/xlink" content-type="dwc:verbatimCoordinates" xlink:type="simple"><named-content content-type="geo-json" specific-use="{&#34;type&#34;:&#34;Point&#34;,&#34;coordinates&#34;:[-64.723611,18.316389]}" id="NCID0EKCBG" xlink:type="simple">18°18'59"N, 64°43'25"W</named-content></named-content>, US Virgin Islands, 2 Mar 1977, coll. EH and LB Williams.</p><p>Paratype. Ovigerous ♀ dissected (39, 15, <named-content xmlns:xlink="http://www.w3.org/1999/xlink" content-type="dwc:institutional_code" xlink:type="simple">AMNH</named-content>_IZC 250210), Lameshur Bay, St. John, <abbrev xmlns:xlink="http://www.w3.org/1999/xlink" xlink:title="US Virgin Islands" id="ABBRID0ERCBG" xlink:type="simple">USVI</abbrev>, 2 Mar 1977 by EH and LB Williams.</p></tp:treatment-sec><tp:treatment-sec sec-type="Others examined" id="SECID0EVCBG"><title>Others examined.</title><p>Collected by EH and LB Williams: ♀ (33, 13, <named-content xmlns:xlink="http://www.w3.org/1999/xlink" content-type="dwc:institutional_code" xlink:type="simple">AMNH</named-content>_IZC 250211; 24, 9) San Cristobal Reef, La Parguera, Puerto Rico 28–29 Jan 1977; ♀ (35, 15, <named-content xmlns:xlink="http://www.w3.org/1999/xlink" content-type="dwc:institutional_code" xlink:type="simple">AMNH</named-content>_IZC 250212; 32, 13 <named-content xmlns:xlink="http://www.w3.org/1999/xlink" content-type="dwc:institutional_code" xlink:type="simple">AMNH</named-content>_IZC 250213) Lameshur Bay, St. John, <abbrev xmlns:xlink="http://www.w3.org/1999/xlink" xlink:title="US Virgin Islands" id="ABBRID0E2CBG" xlink:type="simple">USVI</abbrev>, 2 Mar 1977; ♀ (39, 16, <named-content xmlns:xlink="http://www.w3.org/1999/xlink" content-type="dwc:institutional_code" xlink:type="simple">AMNH</named-content>_IZC_250214) Buck Island, St. Thomas, <abbrev xmlns:xlink="http://www.w3.org/1999/xlink" xlink:title="US Virgin Islands" id="ABBRID0E6CBG" xlink:type="simple">USVI</abbrev>, 5 Mar 1977; ♀ (34, 15, <named-content xmlns:xlink="http://www.w3.org/1999/xlink" content-type="dwc:institutional_code" xlink:type="simple">AMNH</named-content>_IZC 250215; 25, 10 <named-content xmlns:xlink="http://www.w3.org/1999/xlink" content-type="dwc:institutional_code" xlink:type="simple">AMNH</named-content>_IZC 25016) Laurel Reef, La Parguera, Puerto Rico, 18 May 1977; ♀ (30, 12) Ensenada Honda, Vieques, Puerto Rico, 20 Dec 1983. Collected by PC Sikkel and ER Brill: ♀ (27, 10; 30, 13; 26, 10; 31, 12; 29, 12; 29, 12; damaged) <abbrev xmlns:xlink="http://www.w3.org/1999/xlink" xlink:title="transitional stage" id="ABBRID0EDDBG" xlink:type="simple">TS</abbrev> (11,6) White Bay, Guana Island, <named-content xmlns:xlink="http://www.w3.org/1999/xlink" content-type="dwc:verbatimCoordinates" xlink:type="simple"><named-content content-type="geo-json" specific-use="{&#34;type&#34;:&#34;Point&#34;,&#34;coordinates&#34;:[-64.566389,18.466667]}" id="NCID0EKDBG" xlink:type="simple">18°28'0"N, 64°33'59"W</named-content></named-content>, <abbrev xmlns:xlink="http://www.w3.org/1999/xlink" xlink:title="British Virgin Islands" id="ABBRID0EPDBG" xlink:type="simple">BVI</abbrev>, Jul-Aug 2016.</p><fig id="F5" position="float" orientation="portrait"><label>Figure 5.</label><caption><p>
                  <italic><tp:taxon-name><tp:taxon-name-part taxon-name-part-type="genus" reg="Anilocra">Anilocra</tp:taxon-name-part> <tp:taxon-name-part taxon-name-part-type="species" reg="brillae">brillae</tp:taxon-name-part></tp:taxon-name></italic> sp. n. female holotype (38 mm)(<named-content xmlns:xlink="http://www.w3.org/1999/xlink" content-type="dwc:institutional_code" xlink:type="simple">AMNH</named-content>_IZC 250209) <bold>A–E</bold> <italic><tp:taxon-name><tp:taxon-name-part taxon-name-part-type="genus" reg="Anilocra">Anilocra</tp:taxon-name-part> <tp:taxon-name-part taxon-name-part-type="species" reg="brillae">brillae</tp:taxon-name-part></tp:taxon-name></italic> sp. n. female paratype (39 mm) (<named-content xmlns:xlink="http://www.w3.org/1999/xlink" content-type="dwc:institutional_code" xlink:type="simple">AMNH</named-content>_IZC 250210) <bold>F–I</bold>: <bold>A</bold> dorsal view <bold>B</bold> lateral view <bold>C</bold> dorsal view of cephalon <bold>D</bold> pleotelson <bold>E</bold> ventral view of cephalon <bold>F</bold> pereopod 1 <bold>G</bold> pereopod 2 <bold>H</bold> pereopod 6 <bold>I</bold> pereopod 7.</p></caption><graphic xmlns:xlink="http://www.w3.org/1999/xlink" xlink:href="zookeys-663-021-g005.jpg" position="float" orientation="portrait" xlink:type="simple" id="oo_128338.jpg"/></fig><p>
              <bold>Ovigerous female.</bold> <italic>Size</italic> (38, 17). <italic>Body</italic> ovoid, 2.1–2.4 times as long as greatest width, dorsal surfaces smooth and polished in appearance, widest at pereonite 5, most narrow at pereonite 1, lateral margins mostly posteriorly ovate. <italic>Cephalon</italic> 0.5–0.7 times longer than wide, visible from dorsal view, trapezoid shaped. <italic>Frontal margin</italic> rounded to form blunt rostrum, not folded. <italic>Eyes</italic> oval with distinct margins, one eye width 0.1 times width of cephalon; one eye length 0.5–0.6 times length of cephalon. <italic><tp:taxon-name><tp:taxon-name-part taxon-name-part-type="genus" reg="Pereonite">Pereonite</tp:taxon-name-part></tp:taxon-name></italic> 1 smooth, anterior border straight, anterolateral angle narrowly rounded, not produced. Posterior margins of pereonites smooth and slightly curved laterally. Coxae 2–3 wide with posteroventral angles rounded; 4–7 with narrowly produced point, curved; not extending past pereonite posterior margin. Pereonites 1–5 increasing in length and width; 6–7 decreasing in length and width; 5 and 6 subequal in width, 1–4 narrower. <italic>Pleon</italic> with pleonite 1 most wide, visible in dorsal view; pleonites posterior margin smooth, 1–4 posteriorly concave, 5 straight. Pleonite 2 not overlapped by pereonite 7; posterolateral angles of pleonite 2 narrowly rounded. Pleonite 1 differ in form to pleonite 4 and 5, similar to pleonite 2 and 3. Pleonite 5 equal width to pleonite 4, not overlapped by lateral margins of pleonite 4, posterolateral angles narrowly rounded, posterior margin straight. <italic>Pleotelson</italic> 1.1–1.4 times as long as anterior width, dorsal surface smooth, lateral margins convex, posterior margin converging to weak caudomedial point.</p><p>
              <italic>Antennula</italic> bases separated, shorter than antenna, consisting of 7–9 articles; peduncle articles 1 and 2 distinct and articulated; article 2 1.5 times as long as article 1; article 3 0.9 times as long as wide, 0.5 times as long as combined lengths of articles 1 and 2; flagellum with 4 articles, extending to posterior margin of eye. Terminal arti<!--PageBreak--><!--PageBreak-->cle terminating in 1 short simple seta. <italic>Antenna</italic> comprised of 9–10 articles, peduncle article 3 1.5 times as long as article 2; article 4 1.3 times as long as wide, 1.1 times as long as article 3; article 5 1.6 times as long as wide, 1.1 times as long as article 4; flagellum with 4 articles, terminal article with 5 short simple setae, extending to posterior of pereonite 1. <italic>Mandibular molar process</italic> ending in an acute incisor; mandibular palp article 3 with 8 simple setae. <italic>Maxillula</italic> simple with 4 terminal robust setae. <italic>Maxilla</italic> mesial lobe partly fused to lateral lobe; lateral lobe with 2 recurved robust setae; mesial lobe with 1 recurved robust seta. <italic>Maxilliped</italic> weakly segmented, with lamellar oostegite lobe, article 3 with 3 recurved robust setae.</p><fig id="F6" position="float" orientation="portrait"><label>Figure 6.</label><caption><p>
                  <italic><tp:taxon-name><tp:taxon-name-part taxon-name-part-type="genus" reg="Anilocra">Anilocra</tp:taxon-name-part> <tp:taxon-name-part taxon-name-part-type="species" reg="brillae">brillae</tp:taxon-name-part></tp:taxon-name></italic> sp. n. female paratype (39 mm) (<named-content xmlns:xlink="http://www.w3.org/1999/xlink" content-type="dwc:institutional_code" xlink:type="simple">AMNH</named-content>_IZC 250210) <bold>A, G–K</bold> <italic><tp:taxon-name><tp:taxon-name-part taxon-name-part-type="genus" reg="Anilocra">Anilocra</tp:taxon-name-part> <tp:taxon-name-part taxon-name-part-type="species" reg="brillae">brillae</tp:taxon-name-part></tp:taxon-name></italic> sp. n. female (pleotelson damaged) <bold>B–F</bold>: <bold>A</bold> antenna (left) and antennula (right) <bold>B</bold> maxilla <bold>C</bold> article 3 of maxilliped <bold>D</bold> maxillule <bold>E</bold> mandible <bold>F</bold> maxilliped <bold>G–K</bold> pleopods 1–5 respectively.</p></caption><graphic xmlns:xlink="http://www.w3.org/1999/xlink" xlink:href="zookeys-663-021-g006.jpg" position="float" orientation="portrait" xlink:type="simple" id="oo_128339.jpg"/></fig><p>
              <italic>Pereopod 1</italic> basis 1.8 times as long as greatest width; ischium 0.23 times as long as basis; merus proximal margin without bulbous protrusion; carpus with straight proximal margin; propodus 1.9 times as long as wide; dactylus moderately slender, 1.8 times as long as propodus, 3.7 times as long as wide. <italic>Pereopod 2</italic> propodus 1.7 as long as wide; dactylus 2.7 times as long as propodus, 4.9 times as long as wide. <!--PageBreak-->Pereopods gradually increasing in size towards posterior. <italic>Pereopod 6</italic> basis 1.7 times as long as greatest width; ischium 0.7 times as long as basis; propodus 1.5 times as long as wide, dactylus 2.3 times as long as propodus, 3.8 times as long as wide. <italic>Pereopod 7</italic> basis 3.0 times as long as greatest width; ischium 0.7 times as long as basis, without protrusions; merus proximal margin without bulbous protrusion, 2.0 times as long as wide, 0.7 times as long as ischium; carpus 1.5 times as long as wide, 0.6 times as long as ischium, without bulbous protrusion; propodus 3.2 times as long as wide, 0.8 times as long as ischium; dactylus moderately slender, 0.9 times as long <!--PageBreak-->as propodus, 3.5 times as long as wide. Pereopod 7 with many setae on propodus, carpus, and merus.</p><p>
              <italic>Pleopods</italic> without setae, exopod larger than endopod. Pleopod 1 exopod 1.2 times as long as wide, lateral margin weakly convex, distally narrowly rounded, medial margin weakly oblique, mesial margin weakly convex; endopod 1.8 times as long as wide, <!--PageBreak-->lateral margin weakly convex, distally narrowly rounded, mesial margin slightly convex, peduncle 2.2 times as wide as long, with pointed projection on lateral margin. Pleopods 2–5 similar to pleopod 1. Pleopods 3–5 endopods proximal borders do not extend below exopod to peduncle, fleshy lobes and medial lobes present. Peduncle lobes absent.</p><fig id="F7" position="float" orientation="portrait"><label>Figure 7.</label><caption><p>
                  <italic><tp:taxon-name><tp:taxon-name-part taxon-name-part-type="genus" reg="Anilocra">Anilocra</tp:taxon-name-part> <tp:taxon-name-part taxon-name-part-type="species" reg="brillae">brillae</tp:taxon-name-part></tp:taxon-name></italic> sp. n. transitional stage (11 mm): <bold>A</bold> dorsal view <bold>B</bold> pereopod 1 <bold>C</bold> dorsal pleotelson <bold>D</bold> pereopod 7 <bold>E</bold> dorsal view of cephalon <bold>F</bold> ventral view of cephalon <bold>G</bold> lateral view.</p></caption><graphic xmlns:xlink="http://www.w3.org/1999/xlink" xlink:href="zookeys-663-021-g007.jpg" position="float" orientation="portrait" xlink:type="simple" id="oo_128340.jpg"/></fig><p>
              <italic>Uropod</italic> more than half the length of pleotelson, peduncle 0.7 times longer than rami, peduncle lateral margin without setae; rami not extending beyond pleotelson, marginal setae absent, apices broadly rounded. <italic>Endopod</italic> apically rounded, 2.2 times as long as greatest width, lateral margin weakly convex, mesial margin weakly convex, terminating without setae. <italic>Exopod</italic> not extending to end of endopod, 2.6 times as long as greatest width, apically rounded, lateral margin convex, mesial margin weakly convex or weakly concave, terminating without setae.</p></tp:treatment-sec><tp:treatment-sec sec-type="Transitional stage" id="SECID0ENKBG"><title>Transitional stage.</title><p>
              <italic>Size</italic> (11, 6). Similar to female but smaller. <italic>Body</italic> 2.6 times as long as wide. <italic>Antennula</italic> bases separated, consisting of 8 articles, extending to middle of eye. <italic>Antenna</italic> consisting of 10 articles, extending to middle of pereonite 1. <italic>Mandibular molar process</italic> ending in an acute incisor; <italic>mandibular palp</italic> article 2 with 2 simple setae, article 3 with 7 simple setae. <italic>Maxillula</italic> simple with 4 terminal robust setae. <italic>Maxilla</italic> mesial lobe partly fused to lateral lobe; lateral lobe with 2 recurved robust setae; mesial lobe with 2 recurved robust setae. <italic>Maxilliped</italic> weakly segmented, with lamellar oostegite lobe, article 3 with 3 recurved robust setae. <italic>Pereopod 7</italic> with several small robust setae on carpus, merus and propodus. <italic>Pleopod 2</italic> appendix masculina absent.</p></tp:treatment-sec><tp:treatment-sec sec-type="etymology" id="SECID0EJLBG"><title>Etymology.</title><p>This species is named in honor of Elizabeth R. Brill for her dedication to studying the ecology of <italic><tp:taxon-name><tp:taxon-name-part taxon-name-part-type="genus" reg="Anilocra">A.</tp:taxon-name-part> <tp:taxon-name-part taxon-name-part-type="species" reg="haemuli">haemuli</tp:taxon-name-part></tp:taxon-name></italic>, and for collecting many of the <italic><tp:taxon-name><tp:taxon-name-part taxon-name-part-type="genus" reg="Anilocra">A.</tp:taxon-name-part> <tp:taxon-name-part taxon-name-part-type="species" reg="haemuli">haemuli</tp:taxon-name-part></tp:taxon-name></italic> and <italic><tp:taxon-name><tp:taxon-name-part taxon-name-part-type="genus" reg="Anilocra">A.</tp:taxon-name-part> <tp:taxon-name-part taxon-name-part-type="species" reg="brillae">brillae</tp:taxon-name-part></tp:taxon-name></italic> sp. n. specimens used in this study.</p></tp:treatment-sec><tp:treatment-sec sec-type="distribution" id="SECID0EQMBG"><title>Distribution.</title><p>Known from St. John and St. Thomas, <abbrev xmlns:xlink="http://www.w3.org/1999/xlink" xlink:title="US Virgin Islands" id="ABBRID0EWMBG" xlink:type="simple">USVI</abbrev>, Guana Island, <abbrev xmlns:xlink="http://www.w3.org/1999/xlink" xlink:title="British Virgin Islands" id="ABBRID0E1MBG" xlink:type="simple">BVI</abbrev>, and islands of Puerto Rico, Spanish Virgin Islands. Expected distribution throughout the Caribbean Sea, where fish of the <tp:taxon-name><tp:taxon-name-part taxon-name-part-type="family">Serranidae</tp:taxon-name-part></tp:taxon-name> family inhabit.</p></tp:treatment-sec><tp:treatment-sec sec-type="host" id="SECID0EDNBG"><title>Hosts.</title><p>Known from <italic><tp:taxon-name><tp:taxon-name-part taxon-name-part-type="genus" reg="Epinephelus">Epinephelus</tp:taxon-name-part> <tp:taxon-name-part taxon-name-part-type="species" reg="guttatus">guttatus</tp:taxon-name-part></tp:taxon-name></italic> (Linnaeus, 1758).</p></tp:treatment-sec><tp:treatment-sec sec-type="remarks" id="SECID0EUNBG"><title>Remarks.</title><p>Previously, <italic><tp:taxon-name><tp:taxon-name-part taxon-name-part-type="genus" reg="Anilocra">A.</tp:taxon-name-part> <tp:taxon-name-part taxon-name-part-type="species" reg="brillae">brillae</tp:taxon-name-part></tp:taxon-name></italic> sp. n. was identified as <italic><tp:taxon-name><tp:taxon-name-part taxon-name-part-type="genus" reg="Anilocra">A.</tp:taxon-name-part> <tp:taxon-name-part taxon-name-part-type="species" reg="haemuli">haemuli</tp:taxon-name-part></tp:taxon-name></italic>. Compared to <italic><tp:taxon-name><tp:taxon-name-part taxon-name-part-type="genus" reg="Anilocra">A.</tp:taxon-name-part> <tp:taxon-name-part taxon-name-part-type="species" reg="haemuli">haemuli</tp:taxon-name-part></tp:taxon-name></italic>, the outer margins of the cephalon and pereonites 1–4 of <italic><tp:taxon-name><tp:taxon-name-part taxon-name-part-type="genus" reg="Anilocra">A.</tp:taxon-name-part> <tp:taxon-name-part taxon-name-part-type="species" reg="brillae">brillae</tp:taxon-name-part></tp:taxon-name></italic> sp. n. form a more pronounced trapezoid shape and the remaining portion of the body is ovoid. <italic><tp:taxon-name><tp:taxon-name-part taxon-name-part-type="genus" reg="Anilocra">A.</tp:taxon-name-part> <tp:taxon-name-part taxon-name-part-type="species" reg="brillae">brillae</tp:taxon-name-part></tp:taxon-name></italic> sp. n has more strongly narrowed pleonites than <italic><tp:taxon-name><tp:taxon-name-part taxon-name-part-type="genus" reg="Anilocra">A.</tp:taxon-name-part> <tp:taxon-name-part taxon-name-part-type="species" reg="haemuli">haemuli</tp:taxon-name-part></tp:taxon-name></italic>. Pleonites 1–3 of <italic><tp:taxon-name><tp:taxon-name-part taxon-name-part-type="genus" reg="Anilocra">A.</tp:taxon-name-part> <tp:taxon-name-part taxon-name-part-type="species" reg="brillae">brillae</tp:taxon-name-part></tp:taxon-name></italic> sp. n. are wider than 4–5 and 4–5 are subequal, whereas the pleonites 1–2 of <italic><tp:taxon-name><tp:taxon-name-part taxon-name-part-type="genus" reg="Anilocra">A.</tp:taxon-name-part> <tp:taxon-name-part taxon-name-part-type="species" reg="haemuli">haemuli</tp:taxon-name-part></tp:taxon-name></italic> are wider than 3–5, and 3–5 are subequal. Pleonite 5 is more posteriorly rounded in <italic><tp:taxon-name><tp:taxon-name-part taxon-name-part-type="genus" reg="Anilocra">A.</tp:taxon-name-part> <tp:taxon-name-part taxon-name-part-type="species" reg="brillae">brillae</tp:taxon-name-part></tp:taxon-name></italic> sp. n, but this is somewhat variable among individuals. Another more variable feature is <italic><tp:taxon-name><tp:taxon-name-part taxon-name-part-type="genus" reg="Anilocra">A.</tp:taxon-name-part> <tp:taxon-name-part taxon-name-part-type="species" reg="brillae">brillae</tp:taxon-name-part></tp:taxon-name></italic> sp. n. has a more caudomedially pointed pleotelson than <italic><tp:taxon-name><tp:taxon-name-part taxon-name-part-type="genus" reg="Anilocra">A.</tp:taxon-name-part> <tp:taxon-name-part taxon-name-part-type="species" reg="haemuli">haemuli</tp:taxon-name-part></tp:taxon-name></italic>. Typically, the seventh pereopod of <italic><tp:taxon-name><tp:taxon-name-part taxon-name-part-type="genus" reg="Anilocra">A.</tp:taxon-name-part> <tp:taxon-name-part taxon-name-part-type="species" reg="brillae">brillae</tp:taxon-name-part></tp:taxon-name></italic> sp. n. is proportionally larger, has more robust setae, and the setae are distributed more extensively over the articles when compared to <italic><tp:taxon-name><tp:taxon-name-part taxon-name-part-type="genus" reg="Anilocra">A.</tp:taxon-name-part> <tp:taxon-name-part taxon-name-part-type="species" reg="haemuli">haemuli</tp:taxon-name-part></tp:taxon-name></italic>. The antennula peduncle of <italic><tp:taxon-name><tp:taxon-name-part taxon-name-part-type="genus" reg="Anilocra">A.</tp:taxon-name-part> <tp:taxon-name-part taxon-name-part-type="species" reg="brillae">brillae</tp:taxon-name-part></tp:taxon-name></italic> sp. n. is regularly observed as shorter and more robust than that of <italic><tp:taxon-name><tp:taxon-name-part taxon-name-part-type="genus" reg="Anilocra">A.</tp:taxon-name-part> <tp:taxon-name-part taxon-name-part-type="species" reg="haemuli">haemuli</tp:taxon-name-part></tp:taxon-name></italic>. With respect to attachment, both species infest the subocular region, and if infested by two parasites, one parasite typically attaches under each eye. Infestation by a third <italic><tp:taxon-name><tp:taxon-name-part taxon-name-part-type="genus" reg="Anilocra">A.</tp:taxon-name-part> <tp:taxon-name-part taxon-name-part-type="species" reg="brillae">brillae</tp:taxon-name-part></tp:taxon-name></italic> sp. n. on a single host seems to occur with more frequency than tertiary infestation by <!--PageBreak--><italic><tp:taxon-name><tp:taxon-name-part taxon-name-part-type="genus" reg="Anilocra">A.</tp:taxon-name-part> <tp:taxon-name-part taxon-name-part-type="species" reg="haemuli">haemuli</tp:taxon-name-part></tp:taxon-name></italic> on a single host. The third parasite is typically attached between the eyes on the head of the host, or adjacent to one of the other parasites (RLW, pers obs).</p><fig id="F8" position="float" orientation="portrait"><label>Figure 8.</label><caption><p>
                  <italic><tp:taxon-name><tp:taxon-name-part taxon-name-part-type="genus" reg="Anilocra">Anilocra</tp:taxon-name-part> <tp:taxon-name-part taxon-name-part-type="species" reg="brillae">brillae</tp:taxon-name-part></tp:taxon-name></italic> sp. n. transitional stage (11 mm): <bold>A</bold> antenna (left) and antennula (right) <bold>B</bold> maxilla <bold>C</bold> mandible <bold>D</bold> maxilliped <bold>E</bold> article 3 of maxilliped <bold>F</bold> article 3 of mandibular palp <bold>G</bold> maxillule <bold>H–K</bold> pleopods 1–5 respectively.</p></caption><graphic xmlns:xlink="http://www.w3.org/1999/xlink" xlink:href="zookeys-663-021-g008.jpg" position="float" orientation="portrait" xlink:type="simple" id="oo_128341.jpg"/></fig><p>
              <italic><tp:taxon-name><tp:taxon-name-part taxon-name-part-type="genus" reg="Anilocra">Anilocra</tp:taxon-name-part> <tp:taxon-name-part taxon-name-part-type="species" reg="brillae">brillae</tp:taxon-name-part></tp:taxon-name></italic> sp. n. can be distinguished from all other Caribbean species except <italic><tp:taxon-name><tp:taxon-name-part taxon-name-part-type="genus" reg="Anilocra">Anilocra</tp:taxon-name-part> <tp:taxon-name-part taxon-name-part-type="species" reg="haemuli">haemuli</tp:taxon-name-part></tp:taxon-name></italic> using the same morphological comparisons described between <italic><tp:taxon-name><tp:taxon-name-part taxon-name-part-type="genus" reg="Anilocra">A.</tp:taxon-name-part> <tp:taxon-name-part taxon-name-part-type="species" reg="haemuli">haemuli</tp:taxon-name-part></tp:taxon-name></italic> and other <italic><tp:taxon-name><tp:taxon-name-part taxon-name-part-type="genus" reg="Anilocra">Anilocra</tp:taxon-name-part></tp:taxon-name></italic> spp. given in <xref ref-type="bibr" rid="B9">Bunkley Williams and Williams (1981)</xref>. Additionally, the body of <italic><tp:taxon-name><tp:taxon-name-part taxon-name-part-type="genus" reg="Anilocra">A.</tp:taxon-name-part> <tp:taxon-name-part taxon-name-part-type="species" reg="brillae">brillae</tp:taxon-name-part></tp:taxon-name></italic> sp. n. is not expanded and is more elongate compared to the bodies of <italic><tp:taxon-name><tp:taxon-name-part taxon-name-part-type="genus" reg="Anilocra">A.</tp:taxon-name-part> <tp:taxon-name-part taxon-name-part-type="species" reg="holocanthi">holocanthi</tp:taxon-name-part></tp:taxon-name></italic> and <italic><tp:taxon-name><tp:taxon-name-part taxon-name-part-type="genus" reg="Anilocra">A.</tp:taxon-name-part> <tp:taxon-name-part taxon-name-part-type="species" reg="chaetodontis">chaetodontis</tp:taxon-name-part></tp:taxon-name></italic>.</p></tp:treatment-sec><ref-list><ref id="B9"><mixed-citation xmlns:xlink="http://www.w3.org/1999/xlink" xlink:type="simple">
          <person-group><name name-style="western"><surname>Bunkley-Williams</surname><given-names>L</given-names></name><name name-style="western"><surname>Williams</surname><given-names>EH</given-names></name></person-group> (<year>1981</year>) <article-title>Nine new species of <italic><tp:taxon-name><tp:taxon-name-part taxon-name-part-type="genus">Anilocra</tp:taxon-name-part></tp:taxon-name></italic> (<tp:taxon-name><tp:taxon-name-part taxon-name-part-type="subphylum">Crustacea</tp:taxon-name-part></tp:taxon-name>: <tp:taxon-name><tp:taxon-name-part taxon-name-part-type="order">Isopoda</tp:taxon-name-part></tp:taxon-name>: <tp:taxon-name><tp:taxon-name-part taxon-name-part-type="family">Cymothoidae</tp:taxon-name-part></tp:taxon-name>) external parasites of West Indian coral reef fishes.</article-title> <source>Proceedings of the Biological Society of Washington</source> <volume>94</volume>: <fpage>1005</fpage>–<lpage>1047</lpage>.</mixed-citation></ref></ref-list></tp:taxon-treatment>
