# Supplementary material for: Molecular assessment of three species of Anilocra (Isopoda, Cymothoidae) ectoparasites from Caribbean coral reef fishes, with the description of Anilocra brillae sp. n
Source: Zookeys. 2017 Mar 27;(663):21–43. doi: 10.3897/zookeys.663.11415 (PMC5523173; doi:10.3897/zookeys.663.11415)
Supplement: Supplementary material 2 — Kimura 2-Parameter (K2P) distance of Anilocra spp. [file zookeys-663-021-s002.xls]

## Sheet: MatrixOutput
Supplemental Table 2. Kimura 2-Parameter (K2P) distance of Anilocra spp. K2P distance expressed in percent. The number identifier in the horizontal header column represents the number and corresponding species listed in the vertical column header.
Anilocra species	1	2	3	4	5	6	7	8	9	10	11	12	13	14	15	16	17	18	19	20	21	22	23	24	25
1. Anilocra chromis
2. Anilocra chromis	1
3. Anilocra chromis	0	1
4. Anilocra chromis	1	1	1
5. Anilocra chromis	0	1	0	1
6. Anilocra chromis	1	1	0	1	0.00228833
7. Anilocra chromis	0	1	0	1	0	0
8. Anilocra chromis	1	1	0	1	0.00228833	0	0
9. Anilocra brillae sp. n.	9	8	9	8	9	8	9	8
10. Anilocra brillae sp. n.	9	8	9	8	9	8	9	8	0
11. Anilocra brillae sp. n.	9	8	9	8	9	8	9	8	0	0
12. Anilocra brillae sp. n.	8	8	8	7	8	8	8	8	0	0	0
13. Anilocra brillae sp. n.	8	8	8	7	8	8	8	8	0	0	0	0
14. Anilocra brillae sp. n.	8	8	8	7	8	8	8	8	0	0	0	1	1
15. Anilocra brillae sp. n.	9	9	9	8	9	9	9	9	0	0	0	1	1	1
16. Anilocra brillae sp. n.	9	8	9	8	9	8	9	8	0	0	0	0	0	0	0
17. Anilocra haemuli	9	9	9	8	9	9	9	9	4	4	4	4	4	5	5	4
18. Anilocra haemuli	9	8	9	8	9	8	9	8	3	3	3	3	3	4	4	5	1
19. Anilocra haemuli	9	9	9	8	9	9	9	9	4	4	4	3	3	4	4	4	1	1
20. Anilocra haemuli	9	9	9	8	9	9	9	9	4	4	4	4	4	4	4	4	1	0	1
21. Anilocra haemuli	9	9	9	8	9	9	9	9	4	4	4	3	3	4	4	4	1	0	0	1
22. Anilocra haemuli	9	8	9	8	9	8	9	8	3	3	3	3	3	4	4	5	1	0	1	0	0
23. Anilocra haemuli	8	8	8	7	8	8	8	8	3	3	3	3	3	4	4	5	1	0	0	1	0	0
24. EF455818.1 Anilocra physodes	30	30	30	31	30	30	30	30	31	31	31	31	31	30	30	31	30	29	29	30	29	29	30
25. EF455817.1 Anilocra physodes	29	30	30	30	30	30	30	29	30	30	30	30	30	29	30	30	29	29	29	30	29	29	29	3

## Sheet: Caption
Table. Estimates of Evolutionary Divergence between Sequences
The number of base substitutions per site from between sequences are shown. Standard error estimate(s) are shown above the diagonal. Analyses were conducted using the Kimura 2-parameter model [1]. The analysis involved 29 nucleotide sequences. Codon positions included were 1st+2nd+3rd+Noncoding. All ambiguous positions were removed for each sequence pair. There were a total of 441 positions in th…
1. Kimura M. (1980). A simple method for estimating evolutionary rate of base substitutions through comparative studies of nucleotide sequences. Journal of Molecular Evolution 16:111-120.
2. Kumar S., Stecher G., and Tamura K. (2015). MEGA7: Molecular Evolutionary Genetics Analysis version 7.0 for bigger datasets.Molecular Biology and Evolution (submitted).
Disclaimer: Although utmost care has been taken to ensure the correctness of the caption, the caption text is provided "as is" without any warranty of any kind. Authors advise the user to carefully check the caption prior to its use for any purpose and report any errors or problems to the authors immediately (www.megasoftware.net). In no event shall the authors and their employers be liable for a…
